# Supplementary material for: Alzheimer’s disease-related dysregulation of mRNA translation causes key pathological features with ageing
Source: Transl Psychiatry. 2020 Jun 16;10:192. doi: 10.1038/s41398-020-00882-7 (PMC7297996; doi:10.1038/s41398-020-00882-7)
Supplement: Supplementary file 2 — Supplementary Table 1 [file 41398_2020_882_MOESM2_ESM.xlsx]

## Sheet: supplemental_table_1
Sample name	Raw reads	Clean reads	raw bases	clean bases	Error rate(%)	Q20(%)	Q30(%)	GC content(%)
A1AbRi	43188656	42404378	6.5G	6.4G	0.03	97.63	93.48	48.79
A5AbRi	56594866	55553840	8.5G	8.3G	0.03	97.93	94.15	47.12
A9AbRi	46311014	45196054	6.9G	6.8G	0.02	98.17	94.75	48.09
A2CRi	44472562	42476518	6.7G	6.4G	0.03	97.51	93.25	49.58
A6CRi	51063824	49814428	7.7G	7.5G	0.03	97.79	93.83	46.91
A10CRi	45833744	44052390	6.9G	6.6G	0.03	97.56	93.33	48.01
A3AbTo	54859076	53346420	8.2G	8G	0.03	97.59	93.54	50.24
A7AbTo	51356448	49390724	7.7G	7.4G	0.03	97.35	92.83	50.46
A11AbTo	51347978	50539652	7.7G	7.6G	0.02	98.15	94.8	50.79
A4CTo	49619414	48626636	7.4G	7.3G	0.02	97.96	94.34	50.59
A8CTo	51821142	50861920	7.8G	7.6G	0.02	98.03	94.5	50.44
A12CTo	46009708	44722012	6.9G	6.7G	0.03	97.86	94.15	50.74
