# Supplementary material for: Alzheimer’s disease-related dysregulation of mRNA translation causes key pathological features with ageing
Source: Transl Psychiatry. 2020 Jun 16;10:192. doi: 10.1038/s41398-020-00882-7 (PMC7297996; doi:10.1038/s41398-020-00882-7)
Supplement: Supplementary file 3 — Supplementary Table 2 [file 41398_2020_882_MOESM3_ESM.xlsx]

## Sheet: log_control_non_fmrp
Associated_Gene_Name	log2FoldChange	padj
AABR07006627.1	0.80811	0.030306
AABR07010030.1	1.1593	0.0082537
AABR07011857.1	-1.6556	0.014521
AABR07012054.1	1.7583	0.0081555
AABR07015079.1	Inf	0.01557
AABR07016640.1	1.7923	0.046343
AABR07016841.1	1.9033	0.02804
AABR07018124.1	#NAME?	0.00064175
AABR07019083.1	-1.8538	7.24e-09
AABR07019093.1	-1.2335	0.0096057
AABR07019412.1	-2.5795	1.23e-09
AABR07020786.1	-1.1735	0.012027
AABR07020860.1	-1.3602	0.02204
AABR07026311.1	0.83371	0.017605
AABR07026997.1	2.4556	0.0016753
AABR07030603.1	-1.7015	0.00033014
AABR07030781.1	0.90691	0.0064628
AABR07031533.1	-0.78683	0.015349
AABR07031734.2	-1.0331	0.029051
AABR07043601.1	-1.5406	0.019628
AABR07043823.2	1.4306	0.010317
AABR07045621.1	1.1598	0.017827
AABR07048211.1	-2.9885	2.49e-12
AABR07049948.1	-2.7308	0.00063877
AABR07051947.1	1.0351	0.0036638
AABR07053185.1	0.76075	0.045634
AABR07055280.1	-1.4127	0.019101
AABR07057196.1	1.1981	0.036483
AABR07061755.1	-1.4151	0.00011644
AABR07064349.1	-2.0629	5.28e-07
AABR07065406.1	1.0776	0.0016637
AABR07065531.1	-1.47	0.0089666
AABR07067499.1	1.4129	0.00016507
AABR07067736.1	1.8156	0.034822
AABR07068242.1	-1.7814	0.0013504
AABR07071445.1	-2.2111	5.11e-07
AABR07072537.1	-1.181	1.76e-05
AABR07072748.1	-2.0468	0.013061
AABR07073039.1	1.8382	0.020499
Aadat	1.5931	0.0017177
Aamdc	1.4224	0.0016391
Abat	-1.3515	2.4e-06
Abca5	-0.89195	0.012404
Abca7	-1.6807	3.16e-07
Abcg4	-0.74446	0.018636
Abhd14b	0.92986	0.02963
Abhd15	-2.5791	0.021929
Abhd2	-1.5063	1.02e-05
Abhd3	0.92878	0.0024345
Abl2	-1.7699	8.22e-08
Ablim2	-0.7831	0.017983
Ablim3	-1.2557	0.00050143
AC096601.1	-1.0613	0.040681
AC115420.2	-1.6542	0.00099262
AC126148.1	-1.2518	0.013002
AC128848.1	1.3781	0.0001105
AC134160.1	-2.8813	0.0049438
AC135310.2	-3.0505	0.0010069
AC135400.1	1.5206	8.18e-06
Acaa2	1.1735	0.00016351
Acaca	-1.258	8.89e-05
Acacb	-1.3873	0.03256
Acadl	0.88366	0.0065307
Acadm	0.77569	0.038086
Acap2	-1.1332	0.020327
Acap3	-1.0443	0.00028516
Acot13	0.99675	0.0030684
Acot9	0.78579	0.0096283
Acox3	-0.98276	0.003807
Acp1	0.88395	0.0031108
Actn4	-0.84013	0.0047889
Actr6	0.92988	0.0025736
Acvr1b	-0.85496	0.014373
Acvr2b	-2.2646	3.18e-06
Acyp1	0.83161	0.015122
Adam11	-1.3875	1.31e-06
Adam12	-2.4733	2.09e-07
Adam19	-1.0425	0.00052554
Adam22	-1.6575	3.17e-08
Adam23	-1.5619	1.37e-07
Adamts10	-1.5338	0.00010376
Adamts17	-1.5898	6.66e-05
Adamts18	-1.3671	0.037335
Adamts20	-1.0667	0.049768
Adamts3	-1.3261	0.00045196
Adamts7	-1.5095	0.00030246
Adamtsl1	-1.8501	0.0014262
Adcy9	-1.8383	2.75e-09
Adcyap1r1	-1.5623	8.7e-08
Add2	-2.0021	9.53e-13
Adgra2	-1.2778	0.0072791
Adgrb1	-0.83623	0.0036799
Adgrb2	-0.93477	0.00070793
Adgrl1	-1.6711	9.11e-10
Adhfe1	1.0364	0.002779
Adi1	0.75314	0.045538
Adipor2	-0.77773	0.025911
Adora1	-0.90026	0.00335
Aen	-0.81014	0.01351
Ager	-1.6823	0.022831
Agfg2	-0.69304	0.040218
Ago2	-1.8041	3.24e-06
Ago3	-2.5631	1.82e-06
Agps	-1.3909	0.010804
Ahcyl2	-0.66443	0.04612
Ahi1	-0.70132	0.033346
Aimp1	1.2184	0.015046
Ak6	1.0939	0.0015563
Akap13	-0.89098	0.03181
Akap2	-1.189	0.0016877
Akap7	0.87211	0.0036
Akip1	1.1933	0.0026008
Akna	-1.2118	0.001058
Akt2	-0.71874	0.034009
Aktip	0.65235	0.042585
Alb	4.0764	0.026652
Aldh5a1	-0.87656	0.040516
Aldh6a1	0.75072	0.016246
Alkbh5	-0.93901	0.011807
Alkbh7	1.2547	0.0003534
Alox12	1.7121	0.044484
Alpk1	-1.3794	0.0019925
Amer1	-1.8281	4.67e-05
Amer2	-1.3435	2.84e-05
Amn1	0.95689	0.0020347
Amot	-1.2837	0.00052554
Amotl1	-1.3324	0.0099856
Amz1	-0.99151	0.0065942
Anapc10	1.0173	0.0022794
Anapc11	1.095	0.016876
Anapc13	1.6637	1.74e-08
Anapc15	1.1053	0.012574
Ankfy1	-1.271	0.0042495
Ankle1	-3.0085	1.01e-06
Ankrd13b	-1.0232	0.00037511
Ankrd24	1.0177	0.02273
Ankrd28	-0.85062	0.0097159
Ankrd33b	-1.1366	0.0096283
Ankrd45	-0.92271	0.037761
Ankrd49	0.81414	0.012306
Ankrd63	-2.5033	0.0075374
Anks1a	-0.82174	0.014002
Anks1b	-0.80583	0.011721
Anks6	-0.87219	0.014267
Anln	-1.3816	0.0037739
Antxr1	-1.4357	3.75e-05
Anxa5	0.84028	0.0084903
Anxa7	0.7529	0.029056
Ap1g2	-1.7336	0.00046838
Ap3s1	1.0743	0.0001763
Ap4s1	1.0481	0.0010839
Ap5z1	-1.518	0.0004792
Apaf1	-1.3601	3.35e-05
Apba2	-0.85012	0.0037205
Apoo	0.82863	0.010286
Apopt1	1.1909	0.00013119
Aprt	0.68874	0.046343
Araf	0.65899	0.034647
Arap1	-1.1588	0.00024757
Arfgef2	-1.1949	0.00010245
Arfgef3	-2.2641	5.08e-15
Arhgap26	-1.5875	1.89e-06
Arhgap35	-1.9455	6.28e-12
Arhgap6	-1.1834	0.0032606
Arhgef1	-1.4138	2.58e-06
Arhgef10	-1.3994	0.00022642
Arhgef3	0.84147	0.0086457
Arhgef33	1.0643	0.040999
Arid3a	-1.3329	0.0025064
Arid5b	-1.1354	0.0064906
Arl1	0.66795	0.036684
Arl2bp	0.65559	0.037001
Arl4a	0.745	0.022383
Arl6ip1	0.62201	0.044692
Arl6ip5	0.78187	0.0097251
Armcx1	0.80675	0.028613
Arpc3	0.86409	0.0041229
Arpc5l	0.84497	0.0056262
Arse	-1.169	0.00030257
Asb1	-1.2539	5.41e-05
Asb7	-0.92772	0.030529
Ascc3	0.81738	0.019538
Asnsd1	0.97764	0.0013162
Aspdh	-1.0247	0.037966
Asxl3	-1.4409	0.00034011
Atad1	0.79177	0.0067248
Atat1	-1.0009	0.00091066
Atf7	-1.2258	0.00746
Atg12	0.75935	0.013376
Atox1	1.1614	8.33e-05
Atp11a	-1.1222	0.0021357
Atp13a3	-2.0716	2.48e-05
Atp1b3	0.8292	0.0065177
Atp5e	1.5902	7.3e-09
Atp5g2	0.98834	0.0028744
Atp5g3	0.73739	0.032928
Atp5h	1.0335	0.00029978
Atp5i	1.7103	9.62e-09
Atp5j	1.1018	0.0046034
Atp5j2	1.4652	8.01e-07
Atp5l	1.2901	2.72e-06
Atp5o	0.90851	0.0019931
Atp6v0b	0.83139	0.029051
Atp6v0e1	1.359	1.03e-05
Atp6v1d	0.68639	0.027095
Atp6v1e1	0.71845	0.034564
Atp6v1g1	1.0655	0.0001763
Atp6v1h	0.78267	0.0098561
Atp8a1	-1.2593	0.0039142
Atp8a2	-2.1133	5.66e-11
Atp8b2	-1.1894	8.26e-05
Atpif1	1.3162	0.00047088
Atraid	1.2546	2.26e-05
Atrnl1	-1.3074	0.00035023
Atxn1l	-1.7225	9.47e-05
Atxn2l	-1.2264	8.24e-06
Aurkb	-1.8424	4.95e-05
Avl9	-1.4816	4.35e-06
AY172581.24	2.0527	0.0099976
AY172581.9	1.7252	0.01457
B2m	1.1425	0.00018335
B3galnt1	0.68845	0.02859
B3galt6	-1.1889	0.0034304
B3gat3	0.94828	0.0044939
B3gntl1	-1.2795	0.02188
B4galnt1	-0.95225	0.0021389
B4galt4	0.78116	0.040434
B9d1	1.1875	0.0079089
Bace1	-0.81399	0.010182
Bace2	-0.75113	0.03223
Bach2	-2.0603	2.63e-07
Bag1	0.82629	0.011411
Bahcc1	-2.5151	2.9e-16
Bahd1	-1.3895	1.12e-05
Bambi	1.3041	0.0040171
Bard1	-1.3552	0.0109
Bcap29	0.72129	0.023617
Bcas2	0.89976	0.0097617
Bccip	0.76663	0.020494
Bcl11b	-1.2134	0.00045831
Bcl2	-1.4332	0.018758
Bcl2l13	-0.90803	0.012285
Bcl9	-1.0467	0.00049864
Bdh2	0.82897	0.047222
Bean1	-1.4917	0.0047315
Bend3	-1.4903	0.012285
Bet1	0.86446	0.0048759
Bicd1	-1.1351	0.0062541
Bloc1s1	1.0207	0.00093693
Bloc1s2	1.1843	4.32e-05
Bloc1s5	0.85515	0.011269
Bmp2k	-0.79906	0.039015
Bmp3	-1.4131	0.00021937
Bmp6	1.7941	0.020745
Bnip3	0.64681	0.034677
Bola3	0.93076	0.0023697
Borcs5	-0.75329	0.040331
Borcs8	0.95454	0.0032762
Bpgm	0.94151	0.0014792
Bphl	0.85889	0.020745
Braf	-1.2268	0.00019998
Brap	-1.2256	0.00016839
Brd3	-1.1435	0.00016769
Bre	0.88169	0.0049013
Brk1	1.1271	7.02e-05
Brpf3	-1.1737	0.00049549
Brwd3	-1.1048	0.027722
Btbd7	-1.1447	0.035047
Btbd9	-0.78046	0.027821
Btf3	0.75629	0.016454
Btrc	-0.76228	0.020618
Bub1b	-1.271	0.0033795
Bud31	0.93954	0.0026979
C1d	0.92452	0.0019097
C1galt1c1	1.0199	0.0010733
C1ql3	-0.95775	0.0013222
C2cd2	-1.0982	0.0019515
C2cd3	-0.71931	0.04824
Cab39l	1.1478	0.00048332
Cachd1	-1.3935	2.48e-06
Cacna1c	-1.902	5.38e-11
Cacna1h	-1.7378	3.03e-10
Cacna2d1	-1.0781	0.023758
Cacna2d2	-1.5242	3.57e-06
Cacnb4	-1.0741	0.019992
Cacng2	-0.75073	0.029477
Cacng4	-1.6292	3.17e-08
Cacybp	0.67498	0.027687
Cad	-0.99913	0.0020574
Cadm1	-0.84996	0.0053974
Calm2	0.72093	0.017556
Caln1	-2.7541	4.93e-20
Calr3	1.2135	0.014578
Camk1d	-1.1087	0.00034409
Camk2g	-0.97096	0.0012911
Capn15	-0.9235	0.0040954
Carm1	-1.1486	9.21e-05
Casc3	-0.92061	0.0031695
Caskin2	-1.0397	0.034011
Cbfa2t2	-1.2635	9.13e-05
Cbfa2t3	-1.4977	5.82e-06
Cbl	-2.4297	3.19e-14
Cblb	-0.98215	0.010286
Cbr4	0.93119	0.0081161
Cbx4	-0.64998	0.048291
Cby1	0.78496	0.012599
Cc2d1a	-0.69482	0.019541
Ccar1	0.77351	0.016401
Ccbe1	-2.433	0.00033957
Ccdc103	-2.2074	0.041448
Ccdc12	0.9875	0.0072583
Ccdc13	-1.0795	0.024767
Ccdc142	-1.3147	4.28e-05
Ccdc149	-0.76455	0.042547
Ccdc15	-1.5087	0.021395
Ccdc157	-1.4276	4.92e-05
Ccdc175	1.5492	0.0052253
Ccdc177	-1.0383	0.0060541
Ccdc188	-1.6148	0.00038382
Ccdc190	2.0197	0.035047
Ccdc34	0.79103	0.020768
Ccdc43	0.77735	0.015884
Ccdc50	-0.89927	0.038861
Ccdc53	1.1059	0.00078439
Ccdc58	1.2312	0.00044777
Ccdc59	1.0025	0.0028792
Ccdc6	-1.6165	1.26e-06
Ccdc62	0.98586	0.036872
Ccdc85a	-1.006	0.0017398
Ccdc88a	-0.96296	0.04655
Ccdc88c	-1.138	0.025832
Ccdc90b	0.80657	0.019337
Ccnf	-1.1892	0.011793
Ccni	1.018	0.00032647
Cct2	0.86782	0.0033124
Cct3	0.77306	0.0486
Cct4	0.71484	0.045461
Cct5	0.76309	0.013077
Cct8	0.72898	0.016971
Cd24	0.65838	0.039992
Cd302	1.4098	0.035442
Cd47	-0.76462	0.03008
Cd59	1.2501	9.92e-06
Cd63	1.0616	0.00020289
Cd81	0.70468	0.023557
Cdadc1	1.1119	0.00021084
Cdan1	-0.75575	0.03618
Cdc123	0.69795	0.031622
Cdc26	0.90044	0.0032898
Cdh22	-0.96616	0.0048676
Cdh23	-2.0049	0.0015603
Cdh24	-1.2889	7.2e-05
Cdhr1	-1.9895	0.00027717
Cdk12	-0.75575	0.037554
Cdk2	-1.0833	0.015884
Cdon	-1.0632	0.0035273
Cdr2l	-1.5367	1.03e-05
Cds2	-1.942	3e-11
Cdv3	-1.4928	1.4e-06
Cdyl2	-1.6438	9.07e-05
Cecr2	-1.505	0.022607
Cecr6	-1.4139	1.32e-05
Celf2	-1.0922	0.00017097
Celf3	-0.64828	0.032446
Celsr1	-1.8878	0.0028294
Cep164	-0.97726	0.0068052
Cep170b	-1.4876	9.46e-08
Cep19	0.64977	0.046052
Cep350	-1.3232	0.000473
Cep85l	-1.0429	0.016454
Cept1	0.99577	0.00082259
Cers6	-1.1803	0.026934
Cfap36	0.91997	0.0018434
Cfb	-4.0817	0.0019033
Cfdp1	0.74376	0.018929
Cfl2	0.64915	0.033113
Cgrrf1	1.1632	0.00025334
Chchd1	1.2098	4.87e-05
Chchd3	0.92857	0.0022148
Chchd5	1.1118	0.00089801
Chd7	-1.5078	0.0062608
Cherp	-0.7956	0.0077685
Chmp2a	0.80392	0.010844
Chmp3	0.81388	0.0081281
Chmp5	0.79485	0.0095834
Chpf2	-0.65137	0.04655
Chrac1	0.98618	0.005804
Chrd	-1.4553	1.75e-05
Chrna4	-1.1607	0.00021799
Chrna5	-1.6562	3.6e-05
Chrna7	-1.3357	0.00078313
Chrnb2	-1.4072	2.73e-06
Chst1	-0.6832	0.024133
Chst11	-1.4637	2.29e-05
Chst3	-2.0449	0.00026355
Chst7	-1.5018	3.58e-06
Chtf18	-1.2239	0.0044329
Churc1	1.0732	0.0019202
Cinp	0.81858	0.0081122
Cisd1	0.77268	0.012337
Cisd2	0.77538	0.0090533
Cisd3	0.88021	0.025089
Ckmt1b	1.4941	0.0033042
Cks1b	0.88402	0.020281
Clasrp	-0.98199	0.0014388
Clcc1	0.64664	0.049966
Clcn1	-1.5834	0.024107
Clcn5	-1.6472	0.0085176
Clcn6	-1.2228	0.00017565
Clcn7	-0.91324	0.004024
Cldn1	4.404	5.14e-05
Cldn10	2.1821	9.52e-05
Cldnd1	0.90716	0.0020929
Clic1	1.2426	0.044988
Clmn	-2.7964	3.17e-14
Clock	-1.5316	0.00016477
Clpb	-0.67831	0.046571
Clspn	-1.2961	0.0064434
Clstn2	-1.9992	2.97e-11
Clu	1.379	0.004859
Cluap1	1.0148	0.010603
Cluh	-1.3273	4.05e-06
Cmbl	1.0296	0.023062
Cmc2	1.7414	2.14e-06
Cmip	-1.598	5.77e-09
Cml1	1.101	0.028666
Cml5	2.6718	0.0033348
Cmtm4	-1.8101	9.31e-06
Cnbp	0.65301	0.041337
Cnih1	0.87733	0.00303
Cnih4	0.71542	0.045098
Cnnm1	-0.94837	0.0032749
Cnnm4	-0.96791	0.01316
Cnot7	0.74273	0.015848
Cntn1	-0.74995	0.021151
Cntn2	-1.5702	3.14e-06
Cntnap1	-1.1133	0.00012045
Coa3	0.72054	0.029775
Col11a2	-2.3651	6.53e-05
Col16a1	-2.3064	0.0064756
Col19a1	-1.8074	7.16e-05
Col20a1	-1.6541	0.0044137
Col23a1	-2.2984	1.31e-05
Col25a1	-1.2899	0.00042658
Col27a1	-2.9573	3.64e-05
Col4a1	-1.2842	0.01224
Col4a2	-1.8569	1.89e-10
Col5a1	-2.4122	0.0027834
Col5a3	-2.9446	4.28e-05
Col6a3	-2.0158	0.0005372
Col6a4	-2.2936	2.53e-08
Col6a6	-2.1724	0.034931
Commd1	1.1482	0.010285
Commd3	0.91193	0.0021389
Commd6	1.4229	1.98e-06
Commd7	0.84218	0.0094277
Commd8	0.92527	0.0022096
Commd9	0.88997	0.004804
Coprs	1.2957	0.00035139
Cops4	0.74958	0.029051
Coq10b	0.94397	0.016085
Coq3	0.8957	0.0046311
Coro2a	-1.3499	0.00011468
Coro7	-0.83087	0.0058671
Coro7	-1.7088	3.47e-05
Cotl1	-0.79037	0.015415
Cox10	-1.0606	0.026221
Cox16	0.94973	0.0035524
Cox17	1.8648	8.49e-08
Cox5a	0.93586	0.001347
Cox5b	0.97287	0.0012184
Cox6a1	1.1254	0.00016483
Cox6b1	1.4945	7.34e-06
Cox6b1	1.9899	0.0022134
Cox6c	1.4585	6.65e-08
Cox7a2l	0.9833	0.00079188
Cox7a2l2	1.6094	1.39e-08
Cox7c	1.1331	0.0025204
Cox8a	1.2073	1.31e-05
Cpd	-0.89726	0.0042495
Cpeb2	-1.4121	6.36e-06
Cpeb3	-1.9876	6.26e-09
Cpeb4	-0.92115	0.036872
Cpne2	-1.0784	0.00083604
Cpsf1	-0.76387	0.012537
Cramp1	-1.4133	0.00016561
Crb2	-1.7296	0.0033795
Crcp	1.1257	0.00022257
Creb5	-1.6562	0.0060733
Creg1	1.0691	0.00033957
Creg2	-1.745	3.27e-07
Crem	1.008	0.0027325
Crhbp	1.5826	5.44e-06
Crim1	-1.0497	0.00064577
Cript	1.0035	0.00061387
Crkl	-0.82553	0.015554
Crocc	-1.4082	2.31e-05
Crtc3	-1.319	0.0060901
Cryga	1.1451	0.025211
Cryzl1	0.71275	0.029498
Csmd1	-1.0787	0.00035638
Csmd2	-2.8209	9.66e-11
Csmd3	-1.2126	0.00028172
Csnk1g1	-1.1401	0.022831
Cspg4	-1.216	8.68e-05
Csrnp3	-1.6809	3.23e-05
Csrp1	0.6581	0.049653
Cst3	1.3844	0.00010507
Cstb	1.1379	8.82e-05
Ctdsp2	-1.0632	0.0038169
Ctif	-1.1473	0.00083813
Ctnnd1	-0.67667	0.040311
Ctsh	0.94487	0.0036611
Ctsl	0.88758	0.0033795
Cttn	-1.1748	0.0010981
Ctxn2	1.5188	0.027205
Cuedc1	-0.99404	0.0019296
Cwc15	0.9964	0.0012559
Cxcl12	1.1238	0.0046986
Cyb5a	1.2399	2.1e-05
Cyba	1.1132	0.046642
Cycs	0.69755	0.024656
Cyp26b1	1.3151	0.042666
Cyp2j16	3.2516	0.014088
Cyp4f4	-1.1813	0.033346
Cyp4v3	1.2959	0.0081194
Cyp7b1	0.95582	0.024002
Cystm1	0.85258	0.0061763
Dab1	-0.79412	0.019638
Dad1	1.2028	2.34e-05
Dap	1.0464	0.0021509
Dbi	1.3218	0.0010355
Dbn1	-0.92045	0.0010425
Dbnl	-1.0113	0.00049864
Dcaf15	-0.88783	0.0051907
Dcaf17	-1.9072	5.22e-07
Dcakd	-0.72492	0.017518
Dcbld1	-0.93149	0.014061
Dcc	-2.1327	1.4e-11
Dchs1	-1.5727	1.06e-05
Dclk2	-1.0315	0.00048429
Dcp2	-1.0343	0.032699
Dctn3	0.92601	0.019674
Dctn5	0.68367	0.031131
Dctn6	0.77759	0.011659
Dctpp1	1.094	0.023128
Ddit3	0.90791	0.0038824
Ddit4l	1.0819	0.029843
Ddt	1.1229	0.00041357
Ddx17	-0.96413	0.0011808
Ddx54	-0.9545	0.0020885
Decr1	1.0577	0.0016486
Degs1	0.6923	0.03359
Dennd2a	-1.055	0.00078806
Dennd3	-1.0722	0.0061175
Dennd4b	-0.67092	0.042094
Dennd6b	-0.76869	0.029421
Dera	0.80504	0.047709
Derl1	0.65434	0.034405
Dfnb31	-0.92333	0.0045413
Dgkd	-0.74556	0.015801
Dgke	-0.84129	0.014054
Dgkg	-1.3435	5.93e-06
Dgkh	-2.7315	9.09e-12
Dgki	-1.611	9e-08
Dgkq	-1.0632	0.00045196
Dhcr24	-1.3484	0.034726
Dhrs7	1.3573	0.021012
Dhrs7b	0.9467	0.0070655
Dhx33	-1.0237	0.0056456
Dhx37	-0.92487	0.007296
Diaph1	-1.2018	0.00020024
Diaph3	-2.5962	0.0039755
Disc1	-1.5204	0.038729
Dlat	-0.79547	0.014402
Dll3	-1.3913	0.026287
Dlx1	0.69035	0.032361
Dlx6as	1.2257	0.020822
Dmpk	-0.92949	0.029533
Dmrt3	-1.9552	8e-05
Dnaaf3	-1.1965	0.037436
Dnah11	-1.0882	0.036179
Dnah5	-1.5713	0.034011
Dnajb9	0.77046	0.016254
Dnajc15	0.73918	0.02179
Dnajc16	-1.2163	0.00012137
Dnajc19	1.0929	0.00034275
Dnajc24	0.93946	0.0089752
Dnajc4	0.82335	0.020662
Dnajc5	-1.2118	3.7e-05
Dnajc8	1.0213	0.00064605
Dnlz	0.92476	0.0039662
Dnm3	-1.1497	0.00018919
Dnmbp	-0.96646	0.021151
Dnmt3a	-2.0628	6.11e-13
Dock5	-1.9382	0.016149
Dok6	-1.6123	9.65e-06
Dpcd	1.1175	0.021361
Dpf3	-1.4588	0.015536
Dph3	0.97544	0.020219
Dpm2	0.81925	0.0089727
Dpm3	1.2877	0.00028012
Dpy19l3	-1.2155	0.002075
Dpy30	0.9938	0.0012743
Dpysl3	-1.7004	1.03e-09
Dpysl5	-2.6053	2.3e-12
Draxin	-1.9341	0.0030186
Drd2	-0.95628	0.032924
Drp2	-0.91324	0.011348
Dstn	0.9168	0.0014325
Dtd2	0.75497	0.036125
Dtx4	-0.98864	0.0037912
Dtymk	0.85182	0.0098496
Dusp18	-1.2048	0.00010507
Dusp4	-1.0202	0.0085271
Dvl1	-0.64402	0.042578
Dvl3	-2.2672	1.9e-15
Dynlrb1	1.2841	0.00025696
Dynlt1	0.82461	0.0099538
Dynlt3	0.99359	0.00045712
Dyrk1b	-0.92049	0.0035513
Dzank1	-1.0503	0.020984
E2f3	-1.0567	0.010177
E2f7	-2.0008	0.025757
E2f8	-1.9029	0.013803
Ebag9	0.88672	0.0040161
Ebf4	-0.93658	0.01543
Ece1	-0.68686	0.04504
Echdc1	0.80172	0.0084998
Eci1	0.78023	0.03242
Eda	-1.0571	0.016278
Eda2r	-2.1393	0.0018024
Edc3	-0.75258	0.045203
Edem3	-1.219	0.00010991
Eef1b2	1.3674	1.07e-06
Eef1d	0.87412	0.034026
Eef1e1	0.99297	0.00079256
Eef1g	1.0484	0.00090638
Eef2k	-0.89967	0.0029239
Efna1	2.2399	0.023704
Efr3b	-2.0421	1.2e-12
Ei24	0.66507	0.035377
Eif3e	0.92051	0.0017482
Eif3h	0.98684	0.0010474
Eif3i	0.86361	0.0063819
Eif3l	0.76596	0.014884
Eif3m	0.94997	0.0014759
Elavl3	-1.1889	5.05e-05
Elmsan1	-1.6514	5.98e-07
Elof1	1.0553	0.013472
Emc2	0.72723	0.022414
Emc6	0.91518	0.0037852
Emc7	1.0288	0.00041682
Eme2	-0.83944	0.010113
Eml1	-1.0548	0.0010297
Eml3	-1.0519	0.0067562
Eml5	-0.73028	0.030818
Eml6	-1.8665	2.39e-07
Enah	-1.2764	3.08e-05
Enkur	1.1192	0.00047635
Enpp2	1.288	0.0083499
Epb4.1	-1.3271	0.011983
Epha10	-1.4526	0.0021763
Epha6	-2.2271	1.39e-10
Epha8	-1.5204	0.00038406
Ephb2	-0.73566	0.025905
Epm2a	-1.4597	2.48e-05
Epm2aip1	-1.3501	0.0011712
Eps8	-0.82938	0.0109
Erbb4	-1.6283	0.0048879
Erc1	-1.784	0.0001488
Ercc2	-1.1285	0.001361
Ergic1	-0.97802	0.0034868
Erh	0.82994	0.0059618
Erich3	-1.4021	0.00089899
Erlec1	0.95236	0.0011983
Ern1	-1.506	0.0031958
Esco1	0.69978	0.036518
Esd	0.95947	0.0013112
Espl1	-1.5466	0.00024692
Esyt2	-0.89231	0.0096963
Etfa	0.74032	0.01872
Etl4	-1.2899	0.00012682
Etv4	-1.0204	0.0074465
Etv6	-1.1518	0.0099109
Exoc8	-0.96931	0.0030343
F8	-1.027	0.012001
Faap100	-1.0388	0.002888
Fabp3	1.354	0.00015643
Fabp5	0.93974	0.0010816
Fam102a	-1.5961	1.16e-05
Fam102b	-0.89856	0.027556
Fam103a1	0.80249	0.012453
Fam104a	0.85212	0.011319
Fam124a	-1.0132	0.0041729
Fam126a	-1.4951	0.00066894
Fam129b	-0.73274	0.032198
Fam133b	0.65372	0.045293
Fam135b	-2.1956	5.22e-12
Fam136a	0.85583	0.036684
Fam151b	0.73866	0.039522
Fam160b1	-0.79834	0.040424
Fam162a	1.1065	0.0001503
Fam163b	-1.1993	4.57e-05
Fam168a	-1.1878	5.11e-05
Fam168b	-1.6129	8.97e-07
Fam171a1	-0.75543	0.028723
Fam174a	0.93581	0.0019143
Fam175b	0.6776	0.042027
Fam184b	-1.1158	0.0015463
Fam185a	-0.91517	0.026181
Fam189a1	-1.3652	1.67e-05
Fam189b	-0.79074	0.0097433
Fam199x	-1.8721	0.00010658
Fam213a	0.89965	0.0035913
Fam219a	-1.0129	0.00063877
Fam222a	-1.3465	0.0043475
Fam229b	1.179	0.0037622
Fam45a	1.3111	5.91e-06
Fam53c	-1.2794	0.00035638
Fam89a	-1.1942	0.0062608
Fam8a1	-0.7597	0.027091
Fam92a1	0.81815	0.010047
Fam96a	1.3387	2.01e-05
Fam96b	1.218	0.0010995
Fan1	-1.061	0.0083677
Fanca	-1.6623	0.0012596
Fanci	-1.187	0.01025
Farp1	-0.83871	0.0040986
Fars2	0.75049	0.025639
Faxc	-1.5357	6.34e-06
Fbn2	-1.5665	0.046995
Fbrs	-1.2162	0.00014176
Fbrsl1	-0.87752	0.0041064
Fbxl18	-2.2045	1.2e-12
Fbxl20	-1.7045	4.23e-06
Fbxl22	1.3953	0.034348
Fbxl5	0.84549	0.0060714
Fbxl7	-1.9783	0.040931
Fbxo10	-0.81228	0.013363
Fbxo16	1.3786	0.00011544
Fbxo42	-1.3953	1.31e-05
Fbxw2	0.79892	0.009382
Fbxw7	0.76939	0.045942
Fbxw8	-0.69868	0.046286
Fcf1	1.1707	0.00016769
Fcgrt	1.3737	0.033673
Fchsd1	-1.1921	0.00080605
Fem1a	-0.8447	0.0091361
Fem1b	-1.0161	0.0010772
Fgd1	-1.4586	1.45e-05
Fgd3	-0.97552	0.019123
Fgd5	-1.8831	7.3e-05
Fgfbp3	0.74003	0.040172
Fgfr1	-0.82759	0.0075864
Fh	0.72317	0.02813
Fis1	1.2682	0.00023956
Fkbp2	1.1748	0.034007
Flnb	-0.80368	0.013118
Flrt1	-1.5808	6.08e-06
Flvcr1	-1.1941	0.0054396
Flywch1	-0.8005	0.0081998
Flywch2	1.0905	0.01816
Fmc1	1.2395	0.00019328
Fmn1	-2.9543	0.0050179
Fmnl1	-0.95873	0.0017794
Fnbp1	-1.1406	0.00020987
Fnbp1l	-0.87135	0.0093836
Fndc3b	-2.0642	2.35e-09
Fnip2	-1.4283	5.98e-05
Fosb	1.5597	0.00049476
Foxk1	-2.1115	8.9e-09
Foxn3	-1.4039	0.0019507
Foxo1	-1.6954	3.49e-06
Foxp4	-0.87577	0.0099284
Foxred2	-1.2316	0.0028844
Fra10ac1	0.83215	0.01506
Fras1	-2.8623	1.41e-16
Frem2	-1.7482	0.0034889
Frmd4a	-1.3941	1.12e-05
Frmpd1	-1.0575	0.0011699
Frrs1l	-1.5305	1.65e-05
Fryl	-1.2778	7.5e-05
Fth1	1.2697	0.025538
Ftl1	2.2437	0.023709
Fuca2	0.93051	0.029092
Fundc1	0.96308	0.0016016
Furin	-0.6724	0.047338
Fut9	-1.3572	0.0013618
Fxn	0.79806	0.021556
Fxyd1	1.6703	8.18e-08
Fzd1	-0.74306	0.025103
Fzd3	-1.6579	2.53e-05
Fzr1	-0.73907	0.015485
G6pc3	0.68389	0.045218
Gab2	-1.5531	5.78e-05
Gabarap	0.92309	0.0020246
Gabarapl2	0.82747	0.0062253
Gabrb1	-2.1627	1.97e-12
Gabrb2	-1.183	0.032046
Gadd45gip1	0.96589	0.0050705
Galnt16	-0.64074	0.038207
Galnt7	-0.83031	0.03223
Gan	-3.1093	2.57e-12
Gareml	-1.1984	0.00052554
Gatad2a	-0.73156	0.027032
Gatad2b	-1.3178	0.0001932
Gatsl2	-1.3929	2.22e-06
Gcsh	0.94776	0.0016112
Gda	-1.0413	0.010163
Gdf11	-1.2136	0.010887
Gemin6	0.87302	0.033656
Gemin7	0.87281	0.020703
Gfm2	-0.86657	0.0085674
Gfod1	-1.6625	1.75e-05
Gga1	-0.71377	0.023241
Ggct	1.018	0.002563
Ghrl	-1.8721	2.25e-05
Gigyf1	-1.8201	2.67e-07
Ginm1	1.0184	0.0021043
Gja1	0.95143	0.001217
Glb1l	-1.0137	0.007776
Glg1	-0.96727	0.0015914
Gli3	-1.2136	0.015226
Glipr1	1.4456	0.029275
Glo1	0.94039	0.0015668
Glod4	0.78828	0.013796
Glrx	0.82517	0.018458
Glrx2	0.80189	0.0084998
Glrx3	0.67202	0.031341
Gltscr1	-1.2265	0.00011496
Gm1043	-2.0218	0.00062102
Gmfg	1.4013	0.02848
Gmppb	-0.79262	0.044067
Gna11	-1.179	8.33e-05
Gna13	-1.692	0.0014792
Gnaq	-1.1613	0.0050933
Gnb3	-2.2923	9.82e-05
Gnb4	-1.1515	0.0017493
Gng10	1.2542	5.36e-06
Gng3	1.008	0.0015116
Gng5	1.3432	2.97e-06
Gnl3l	-0.70893	0.04386
Gnpnat1	0.81163	0.020325
Gnptab	-0.98614	0.002022
Golga7	0.66706	0.030737
Gon4l	-1.0702	0.00043602
Gpatch2	-1.4475	0.00017565
Gpd2	-0.97896	0.023185
Gpr153	-0.91485	0.037216
Gpr161	-1.7204	5.21e-06
Gpr26	-1.8487	2.53e-08
Gpr3	1.1889	0.041906
Gprasp1	0.60946	0.043833
Gprin3	-1.799	0.00025222
Gpsm1	-0.63123	0.046207
Gpt	-1.1961	0.0005325
Gpx1	1.374	0.0026909
Gpx4	1.1682	3.63e-05
Gpx8	1.3568	9.45e-06
Gramd4	-1.0859	0.00075247
Grcc10	1.2625	0.01264
Grin2d	-1.1305	0.0060491
Grin3a	-1.4301	3.63e-06
Grip2	-1.1016	0.0003898
Grk6	-0.88966	0.0034773
Grm3	-0.92374	0.012609
Grpel1	0.83356	0.031561
Gse1	-2.2791	3.75e-14
Gskip	0.9368	0.0066492
Gsta4	1.7329	0.0076166
Gstk1	1.0332	0.0029831
Gstm1	1.5639	1.75e-05
Gstt1	1.7742	0.0032779
Gtdc1	0.84546	0.012982
Gtf2a1	0.83363	0.0060497
Gtf2h5	1.1848	2.81e-05
Gtf3c6	0.69685	0.032594
Gtpbp1	-0.8565	0.0076906
Gtse1	-1.1663	0.0026833
Gucy1a2	-1.6533	2.81e-05
Guk1	1.1211	0.0078545
H2afz	0.70548	0.034302
H6pd	-0.89799	0.044595
Hadh	0.91491	0.034156
Hcfc1r1	0.65415	0.049016
Hcn4	-1.7394	3.82e-07
Hcrtr1	-2.3045	0.010406
Hddc3	1.122	0.00023067
Hdhd2	0.71463	0.022585
Heatr4	1.2602	0.044615
Hebp1	0.76297	0.018036
Hectd4	-2.0322	1.72e-13
Hecw1	-0.93115	0.047277
Hecw2	-1.2194	0.00032149
Heg1	-1.8687	7.5e-07
Helz	-1.9051	2.75e-09
Hes5	-1.4236	4.79e-05
Hhip	-3.3933	8.26e-05
Hhipl1	-1.0695	0.0025974
Hiat1	0.77254	0.023033
Hid1	-0.68328	0.031962
Hif1an	-1.647	5.82e-07
Hif3a	-2.8177	0.046834
Higd1a	0.66196	0.040016
Higd2a	0.78958	0.046658
Hint2	0.71945	0.03986
Hint3	0.81651	0.01702
Hip1	-0.8567	0.0068777
Hjurp	-1.5059	0.0023946
Hlcs	-1.3263	0.0056067
Hmbox1	-2.1675	7.77e-11
Hmgn3	0.91404	0.0026909
Hnrnpa0	-1.1344	3.74e-05
Hnrnpul2	-0.81686	0.0076494
Hrsp12	1.7393	9.16e-10
Hs6st3	-2.2719	4.38e-08
Hsbp1	0.89931	0.0016691
Hscb	0.97252	0.0046353
Hsd17b10	0.94028	0.0031211
Hsd17b11	1.2534	0.00030742
Hsd17b12	0.65134	0.037497
Hsdl2	0.79789	0.015356
Hsp90b1	0.91407	0.0017728
Hspa8	1.9178	0.042255
Hspa8	1.3607	0.00041174
Hspb11	0.82767	0.040287
Hspd1	0.69635	0.021222
Hspg2	-1.8426	0.0071931
Htr1a	-1.5139	0.023904
Hunk	-1.9219	0.00043655
Hyal1	-1.6656	0.01102
Hypk	1.5933	2.67e-07
Iars2	-0.99162	0.0062044
Ica1	0.86468	0.008679
Ice1	-0.86211	0.0064628
Icmt	-1.0542	0.0060816
Ict1	0.87501	0.0095133
Id2	1.2549	0.0011636
Idua	-0.91655	0.013984
Ift122	-0.79433	0.016418
Ift140	-0.7544	0.018772
Ift20	1.4317	4.72e-07
Ift46	0.78738	0.028656
Igbp1	0.97301	0.0031953
Igdcc3	-1.0856	0.032854
Igdcc4	-1.5164	0.0025403
Igf1r	-1.5096	1.67e-05
Igf2bp3	-1.7768	0.03066
Igf2r	-0.65325	0.049526
Igfbp2	-0.81165	0.012434
Igip	2.5503	4.28e-05
Iglon5	-0.76548	0.030273
Igsf1	1.845	0.0068251
Ikbkap	-0.81012	0.010873
Ikbke	-1.3936	0.047282
Ikzf4	-1.288	0.0013064
Il17rd	-3.1904	5.42e-08
Ildr2	-1.7866	4.37e-07
Immp1l	0.9812	0.0014984
Impact	0.69427	0.01981
Ing2	0.70448	0.043538
Ino80d	-2.8356	2.32e-11
Inpp5j	-0.81714	0.01084
Insr	-1.4333	3.65e-06
Ints6	-1.0073	0.032349
Iqcb1	0.82055	0.011938
Iqcc	1.0105	0.014865
Iqce	-1.0879	0.0009984
Iqgap1	-1.0631	0.0026372
Iqgap3	-1.8146	0.00069764
Iqub	0.82934	0.031635
Irf2bpl	-0.85026	0.0051328
Irs1	-1.4679	0.011403
Isca1	0.6576	0.03359
Isca2	0.67965	0.036695
Iscu	1.1409	0.012665
Islr2	-1.8231	3.02e-09
Itga3	-1.1216	0.00050173
Itga9	-2.2523	0.00011991
Itgae	1.0523	0.0099538
Itgb3bp	1.0436	0.012833
Itgb8	-1.4975	0.0087569
Itgbl1	-0.73048	0.049212
Itm2b	0.70683	0.021597
Itpkb	-1.1052	0.0035018
Jade2	-0.98815	0.025211
Jag2	-1.1292	0.00028589
Jagn1	0.80413	0.010961
Jak3	-1.0439	0.01183
Jarid2	-0.87598	0.0087286
Jmjd7	-1.8398	0.0049941
Josd2	0.80211	0.038684
Jph1	-1.1688	0.012434
Jtb	0.67812	0.036135
Junb	1.0861	0.00026938
Jup	-0.73931	0.018036
Kat2a	-0.68021	0.03078
Kat6a	-1.6038	5.5e-08
Kazn	-1.6199	9e-08
Kbtbd11	-2.1003	3.87e-08
Kbtbd7	-1.8682	8.84e-05
Kcna1	-2.2613	7.2e-11
Kcnab2	-1.4327	9.58e-07
Kcnd3	-1.9119	9.23e-10
Kcnf1	-0.93764	0.0046551
Kcng3	-2.8494	7.4e-09
Kcnh2	-0.76965	0.026049
Kcnj10	-1.7979	8.18e-06
Kcnj4	-0.74594	0.017704
Kcnj6	-1.8547	1.78e-07
Kcnk10	-1.1061	0.0026645
Kcnk12	-1.2359	0.00017334
Kcnk9	-1.9696	3.81e-10
Kcnn2	0.92473	0.0058396
Kcnn3	-1.3195	0.00012666
Kcnq5	-0.84603	0.01952
Kcns3	1.259	0.00092979
Kcnv1	0.89015	0.009352
Kctd20	-1.3241	7.48e-05
Kctd3	-0.704	0.027604
Kdelr1	0.6499	0.047438
Kdelr2	0.7199	0.02405
Khnyn	-1.2012	0.0062038
Khsrp	-0.9861	0.0014798
Kif13a	-1.2478	0.00020987
Kif13b	-1.3094	0.00030784
Kif14	-1.439	0.049719
Kif18b	-1.5946	0.00078313
Kif26b	-1.7867	3.31e-05
Kif28p	1.8798	0.016717
Kif2c	-1.4344	0.022043
Kif3a	-0.68656	0.038887
Kifc1	-1.2888	0.00069751
Kirrel	-1.6011	0.00014299
Kit	-1.0143	0.0009652
Klf12	-1.9839	1.11e-06
Klf13	-2.2185	1.98e-10
Klf7	-1.8477	0.00033251
Klf7	-1.548	0.00049182
Klf8	-2.174	0.0017104
Klhdc10	-1.7538	2.48e-07
Klhl11	-1.349	0.0019725
Klhl17	-1.2757	0.00026044
Klhl18	-0.94845	0.0079927
Klhl3	-1.6242	2.43e-05
Kmt2a	-2.5629	2.5e-19
Kmt2c	-1.0794	0.00039915
Kmt2e	-0.67973	0.034302
Kntc1	-1.4179	0.00031271
Kpna5	-0.8765	0.048291
Kpna6	-0.84706	0.012307
Kpnb1	-0.93563	0.0019902
Krt10	0.84366	0.042578
Krtcap2	1.0064	0.00085005
Ksr1	-2.619	6.39e-14
Ksr2	-2.7465	1.05e-11
L3mbtl1	-2.473	0.00283
L3mbtl3	-0.82276	0.033998
l7Rn6	0.75268	0.015944
Lamp2	0.75446	0.04121
Lamp5	1.5326	0.00037164
Lamtor2	1.2593	9.24e-06
Lamtor3	0.77985	0.014346
Lamtor4	1.2945	0.00042332
Lamtor5	1.0688	0.00031895
Lancl3	-1.9254	1.76e-07
Laptm4a	0.81687	0.005445
Larp1	-1.3457	3.36e-06
Lats1	-0.96032	0.047385
Lbhd1	1.127	0.0013935
Lcmt1	0.88165	0.0042354
Lcor	-1.6222	0.000224
Ldhb	0.82981	0.033441
Ldoc1l	-1.4867	3.93e-06
Leng8	-1.4113	0.020703
Leprot	0.72043	0.022259
Letm1	-0.94056	0.002386
Lgals1	1.6494	0.00017395
Lhfp	0.80954	0.020808
Lhfpl5	1.4451	0.047954
Lhx4	-1.7169	0.021835
Lifr	-2.0282	1.3e-09
Limch1	-1.395	9.21e-05
Limd1	-1.1368	0.0059413
Lime1	-0.9676	0.010259
Limk1	-1.121	0.00017591
Lingo3	-1.1277	0.0021113
Lipg	-2.4846	0.0329
Lipt2	0.87966	0.031963
Lman2l	-0.90409	0.018186
Lmbrd1	0.85032	0.003904
Lmnb1	-1.0719	0.0014649
LOC100174910	1.0436	0.0024798
LOC100233176	1.1825	0.00016392
LOC100359687	1.8199	4.52e-05
LOC100359922	1.1768	0.0046034
LOC100360056	1.3135	2.84e-06
LOC100360057	1.3016	2.72e-05
LOC100360087	1.5062	0.0011003
LOC100360218	0.92529	0.013307
LOC100360522	1.8208	0.00013472
LOC100360573	1.6299	0.00069819
LOC100360647	1.6476	0.0028411
LOC100360726	-1.6192	0.028654
LOC100360791	2.855	0.025146
LOC100361240	1.9858	0.038282
LOC100361543	0.75227	0.016876
LOC100361993	2.2457	0.00014911
LOC100362027	1.5954	3.08e-09
LOC100362384	2.2649	0.039781
LOC100362814	-2.0765	6.11e-13
LOC100362980	1.2934	6.84e-05
LOC100363675	-1.059	0.0099142
LOC100364191	1.731	0.0080769
LOC100909840	0.76427	0.0098835
LOC100909954	-1.8109	1.11e-08
LOC100910046	-1.3479	0.020646
LOC100910137	0.6909	0.044621
LOC100910370	0.97157	0.0012637
LOC100910427	0.76297	0.03986
LOC100910508	-0.77722	0.042296
LOC100910577	0.8075	0.036483
LOC100910732	-0.9959	0.03401
LOC100911293	1.1346	0.0025113
LOC100911372	1.3019	0.00028692
LOC100911483	1.4938	1.87e-05
LOC100911664	0.68851	0.031864
LOC100911685	-1.2454	0.00073113
LOC100911840	0.8464	0.0065302
LOC100911956	1.1639	0.0068375
LOC100912042	1.0725	0.026837
LOC100912163	0.81845	0.020748
LOC100912182	1.8163	3.6e-11
LOC100912228	1.9537	9.32e-05
LOC100912445	-2.5515	8.1e-05
LOC100912458	0.80155	0.041242
LOC100912481	-1.1285	0.0020994
LOC102550385	0.85665	0.022832
LOC102550391	0.87497	0.019214
LOC102552166	-2.1719	0.0053969
LOC102552640	-0.76688	0.023904
LOC102554232	0.7767	0.016113
LOC102555377	1.0347	0.0034764
LOC102555672	0.81529	0.010764
LOC103689975	-3.1954	4.14e-08
LOC103689983	0.91929	0.013118
LOC103690024	-1.1315	0.0031267
LOC103690050	-1.719	0.039923
LOC103690171	1.0874	0.0098688
LOC103693210	0.93306	0.0030793
LOC103693430	1.4788	3.93e-08
LOC103693776	-0.85085	0.0033311
LOC103694877	1.1962	0.0017627
LOC257650	1.3925	0.0028294
LOC288913	0.88391	0.0039894
LOC301124	1.1338	7.02e-05
LOC361985	1.1021	0.00013721
LOC498555	1.4115	0.037396
LOC499781	-1.0173	0.023724
LOC501110	1.0329	0.0065838
LOC679894	-1.0223	0.025958
LOC680227	-7.5364	0.00018662
LOC683593	-1.8837	1.7e-08
LOC683897	0.86327	0.01509
LOC687679	1.4597	5.42e-07
LOC689499	-2.1491	2.11e-12
LOC689574	0.77091	0.02319
LOC689991	-1.5931	6.06e-08
LOC690871	1.4986	1.59e-05
LOC691427	1.814	0.031341
LOC691807	1.0754	0.00018697
LOC691921	1.0569	0.016173
Lonrf2	-2.3935	1.73e-16
Lpar4	1.11	0.005919
Lpp	-3.0875	3.56e-05
Lppr2	-1.1703	3.09e-05
Lrba	-1.286	0.0025342
Lrch3	-1.2981	0.0079927
Lrch4	-1.0394	0.0061068
Lrif1	0.75115	0.030349
Lrp1b	-1.0651	0.049895
Lrp5	-1.1984	0.00028143
Lrp6	-1.3706	1.62e-05
Lrrc16b	-1.4617	7.95e-08
Lrrc26	-2.8707	7.39e-05
Lrrc3b	1.3927	0.02963
Lrrc40	0.81938	0.0094812
Lrrc57	0.91616	0.008377
Lrrc58	-1.4949	0.0076047
Lrrc75b	-1.4275	0.0011641
Lrrc8c	-1.1871	0.0025064
Lsamp	-0.99289	0.0011558
Lsm1	0.89902	0.0070108
Lsm11	-1.4912	5.97e-07
Lsm12	0.6651	0.038766
Lsm3	1.2156	5.53e-05
Lsm5	1.5854	2.01e-07
Lsm6	1.0849	0.0004348
Lsm7	1.347	8.97e-05
Ltbp3	-0.78945	0.015647
Ltbp4	-1.606	7.35e-08
Lxn	0.79668	0.010781
Lypd5	-2.0698	0.010624
Lyrm1	0.81733	0.029179
Lyrm2	1.0015	0.0014477
Lyrm5	1.3384	0.00013309
Lyrm9	0.78585	0.023762
Lysmd2	0.70982	0.036526
Lyz2	1.0522	0.0049884
Lztfl1	1.0776	0.0007215
Lzts3	-0.91273	0.0029359
Mafg	-0.959	0.0031108
Magi1	-1.1272	0.00036356
Magoh	0.79586	0.020623
Magohb	1.0744	0.0084114
Mal2	0.75168	0.048516
Malsu1	0.84497	0.014969
Mamdc4	-1.0868	0.030056
Man1a2	-1.0134	0.0184
Man2c1	-0.76913	0.013096
Manbal	1.0193	0.043391
Manf	0.87891	0.0040925
Map2k7	-1.0345	0.0019515
Map3k13	-1.0772	0.0052837
Map3k2	-1.8065	4.32e-05
Map3k9	-2.1712	4.05e-14
Map4k2	-1.2085	0.00019562
Map6d1	-0.77955	0.044357
Map7	-1.0213	0.0013756
Mapk1ip1	1.1412	0.020352
Mapk8ip2	-1.7872	4.03e-11
Mapt	-1.6598	2.35e-09
Mark2	-1.0652	0.00038618
Mark4	-0.89929	0.0018269
MAST1	-0.61763	0.044357
Matr3	0.82546	0.0040162
Mau2	-0.68385	0.034284
Mbd1	-0.81913	0.0095111
Mbd6	-1.9406	4.5e-06
Mbip	0.82947	0.032733
Mbnl2	-1.0355	0.0010349
Mcee	0.90428	0.0076973
Mcf2l	-1.0481	0.00032889
Mcm10	-1.5873	0.001792
Mcm3	-1.0014	0.022191
Mcm3ap	-0.6472	0.049506
Mcm5	-1.4464	0.00019705
Mcts1	0.93366	0.0026286
Mcur1	-1.3102	0.0011292
Mdc1	-1.8684	2.89e-07
Mdga1	-2.1966	1.33e-07
Mdga2	-0.94881	0.0073455
Mdk	1.131	0.0069908
Mdn1	-0.82213	0.010112
Mea1	0.92393	0.034467
Med11	1.002	0.0077285
Med12	-1.2835	0.0011131
Med12l	-2.3011	8.27e-11
Med19	1.0631	0.003556
Med21	0.71759	0.049402
Med25	-0.82293	0.0047648
Med28	1.419	0.0016361
Med30	0.94917	0.0038613
Med31	1.0495	0.0016115
Med4	0.95119	0.0028215
Med6	0.99613	0.0034542
Med7	0.77998	0.036097
Med8	0.77249	0.048029
Megf11	-0.86429	0.0061995
Megf9	-0.95738	0.038214
Mettl23	0.80286	0.046606
Mettl5	0.90058	0.0072201
Mettl9	1.0902	0.00021574
Mex3d	-0.95127	0.0035959
Mff	0.8239	0.0065295
Mfsd12	-1.3447	1.71e-05
Mga	-0.88625	0.03596
Mgam	-1.7127	0.00039418
Mgat3	-0.89645	0.0039662
Mgat5	-1.8777	0.00065497
MGC94335	1.032	0.0016675
Mgrn1	-0.77359	0.012453
Mgst3	0.74936	0.019166
Micall1	-2.0103	7.54e-09
Mid1	-1.659	0.00078439
Midn	-1.4278	8.01e-07
Mief1	-1.0047	0.005048
Mien1	0.95849	0.0015102
Mier2	-0.66004	0.048317
Minos1	0.95482	0.0010581
Mir132	2.0169	0.039378
Mir186	-1.372	0.01363
Mir3597-1	-1.8274	0.014895
Mir6333	-2.6008	0.00063301
Mki67	-1.3313	0.019312
Mkks	0.7979	0.010239
Mkl1	-1.1348	0.00022695
Mknk1	-0.75673	0.043626
Mknk2	-0.86617	0.0050752
Mlc1	0.77085	0.010975
Mllt4	-1.4074	1.6e-06
Mlst8	-0.69047	0.048222
Mlxip	-2.5336	1.87e-13
Mmab	-1.2664	0.013891
Mmp15	-1.0919	0.00022291
Mmp16	-1.0832	0.00052047
Mn1	-1.3843	3.99e-06
Mnt	-0.69146	0.02828
Mob3b	-1.3649	0.0061708
Mogat1	1.2901	0.038609
Mon1b	-0.8543	0.015647
Mov10	-0.91093	0.039108
Mpc1	0.91397	0.0014939
Mpc2	1.0537	0.00058722
Mpdu1	0.91155	0.0052075
Mphosph6	1.0862	0.00042575
Mpp3	-0.76073	0.014631
Mras	-0.66711	0.03237
Mroh1	-2.3213	1.14e-08
Mroh2a	-1.9489	0.038317
Mroh6	-3.1591	0.034929
Mrp63	0.91159	0.0042354
Mrpl12	0.84124	0.028141
Mrpl13	1.412	3.01e-06
Mrpl15	0.68989	0.041153
Mrpl16	0.79433	0.020615
Mrpl18	1.3649	4e-06
Mrpl20	0.90526	0.0026025
Mrpl21	1.0796	0.0011683
Mrpl22	1.1062	0.00088961
Mrpl23	0.9582	0.0088716
Mrpl27	1.1846	0.00011668
Mrpl32	0.82157	0.017906
Mrpl33	1.057	0.00029324
Mrpl34	1.3016	0.026218
Mrpl35	0.94101	0.00283
Mrpl36	0.8089	0.01557
Mrpl39	0.8854	0.0096549
Mrpl42	1.4142	1.38e-06
Mrpl43	0.71358	0.028515
Mrpl46	0.83541	0.011169
Mrpl48	1.1774	7.97e-05
Mrpl49	0.6739	0.035047
Mrpl52	1.4104	5e-05
Mrpl54	1.2429	7.09e-05
Mrps14	0.86758	0.004788
Mrps15	1.0537	0.00066437
Mrps16	0.72735	0.032837
Mrps17	1.0467	0.00056141
Mrps18a	0.93673	0.042369
Mrps18c	1.3206	1.85e-05
Mrps21	1.3985	1.1e-06
Mrps24	1.0039	0.0093868
Mrps25	0.97096	0.017568
Mrps33	1.0943	0.00029324
Mrps35	1.062	0.0045425
Mrps7	1.1177	0.0015494
Mrps9	0.94888	0.0029046
Msantd2	0.95542	0.0035469
Msi1	-1.0244	0.0033109
Msi2	-1.1313	0.010742
Msmp	-1.3259	0.00049182
Mt-atp6	2.7032	1.2e-06
Mt-atp8	2.9889	6.46e-25
Mt-co1	1.812	3.91e-09
Mt-co2	2.5584	3.06e-22
Mt-cox3	2.2962	3.77e-09
Mt-cytb	1.9562	5.09e-09
Mt-nd1	2.4357	8.21e-11
Mt-nd2	2.5734	8.11e-07
Mt-nd3	1.9769	0.022231
Mt-nd4	2.4553	4.27e-13
Mt-nd4l	2.2313	0.021098
Mt-nd5	1.5848	0.0017104
Mt-nd6	2.5952	2.41e-22
Mt2A	1.7723	0.001361
Mt3	1.8449	9.47e-12
Mtcl1	-1.0533	0.0029667
Mterf1	1.1464	0.0022148
Mterf4	0.81894	0.028459
Mtg1	0.75734	0.030851
Mthfr	-1.1273	0.023662
Mtif2	0.74167	0.043673
Mtmr9	-1.3826	3.86e-05
Mtr	-1.0908	0.036605
Mtrf1	0.98579	0.012377
Mtus2	-0.90725	0.03107
Mtx3	-1.5796	0.00019101
Mustn1	1.6951	0.023762
Mvb12b	-0.62321	0.04504
Mxi1	1.2391	6.84e-05
Mybbp1a	-0.73477	0.020499
Mybl2	-1.4022	0.0090257
Mycbp	0.86682	0.037891
Mydgf	0.70439	0.029843
Myeov2	1.4979	5.83e-08
Myh6	-1.7656	0.00065369
Myo5b	-0.76242	0.01981
Myo9a	-1.2689	0.00083604
Myo9b	-1.5809	6.83e-05
Myrip	-0.81842	0.013988
N4bp1	-1.1657	0.00068154
N4bp2	-1.2134	0.035377
N6amt1	0.82957	0.0198
N6amt2	1.1128	0.0041449
Naa20	0.77578	0.012947
Naa38	1.6472	0.0002655
Naca	0.89064	0.0028787
Nacc1	-1.3013	1.23e-05
Nbeal2	-2.0797	0.00012238
Ncam2	-1.0221	0.0076973
Ncaph	-1.1703	0.009643
Ncln	-0.78236	0.0082798
Ncoa7	-0.85727	0.0091482
Ndp	1.0411	0.0015528
Ndrg3	-0.85026	0.022047
Ndst4	-2.939	0.0001236
Ndufa1	1.261	5.81e-06
Ndufa11	1.2446	1.2e-05
Ndufa12	0.96678	0.0065191
Ndufa2	1.4269	7.54e-06
Ndufa4	1.4029	8.97e-07
Ndufa5	0.8942	0.0021604
Ndufa6	1.4851	1.26e-06
Ndufa7	1.3021	4.87e-06
Ndufa8	1.1542	0.0025965
Ndufab1	0.80489	0.0072411
Ndufaf3	0.73524	0.027628
Ndufaf5	1.1491	0.0058733
Ndufb10	1.3714	8.64e-05
Ndufb11	0.98589	0.00083249
Ndufb2	1.148	0.0014
Ndufb3	1.1403	7.67e-05
Ndufb4	1.1084	0.00011094
Ndufb5	1.6671	1.73e-06
Ndufb6	0.93034	0.0015305
Ndufb7	1.1682	0.022699
Ndufb8	0.95281	0.0011227
Ndufb9	1.2573	6.67e-06
Ndufc1	1.417	5.44e-07
Ndufc2	1.1319	5.97e-05
Ndufs3	0.84234	0.024193
Ndufs4	0.77993	0.0097964
Ndufs5	1.2715	0.00052371
Ndufs8	0.79736	0.010943
Ndufv2	0.9418	0.0011983
Ndufv3-ps1	1.169	0.0084998
Nebl	-0.79525	0.034903
Nedd4l	-0.63908	0.049001
Nedd8	1.1258	6.82e-05
Nek2l1	-1.6335	0.01375
Nenf	1.8497	1.04e-07
Neo1	-0.93106	0.0019143
Neto1	-0.99277	0.0013386
Neurl1b	-2.0702	5.42e-06
NEWGENE_1310139	-3.3323	2.39e-05
Nfasc	-1.08	0.00019686
Nfatc1	-1.2382	0.011878
Nfia	-1.4234	1.3e-05
Nfib	-1.9512	1.25e-05
Nfu1	0.75705	0.023153
Nfyc	0.69421	0.038456
Ngdn	0.7839	0.02804
Nhlrc2	-1.1334	0.0020737
Nhp2	0.89475	0.0085444
Nhsl2	-2.1378	1.87e-09
Nid1	-1.6954	0.0072583
Nip7	0.68908	0.049966
Nipal2	2.0299	0.00046474
Nipal3	-1.8004	1.57e-08
Nlrc5	-1.61	0.037566
Nme1	0.6846	0.03198
Nme2	0.68581	0.031663
Nme3	1.3042	0.016246
Nmnat2	-1.3083	0.00015833
Nmrk1	0.81984	0.047431
Nol4l	-2.0869	1.63e-09
Nol7	0.72177	0.025639
Nop10	1.3317	0.001144
Notch1	-1.5057	0.0025974
Notch2	-1.8464	8.28e-06
Notch3	-2.3846	1.89e-12
Nova2	-1.4044	1.36e-06
Npap60	-0.73826	0.026527
Npas4	2.958	1.87e-05
Npc2	0.7239	0.023789
Nphp4	-1.1433	0.00072278
Npr3	-1.0677	0.0090931
Nptx1	-2.6524	1.8e-10
Nr2c2	-1.4925	1.36e-05
Nr3c2	-0.94138	0.03986
Nr4a1	1.0563	0.01557
Nrarp	-1.4148	4.05e-05
Nrbp2	-1.4808	5.14e-08
Nrn1	1.1226	0.0044842
Nrp1	-1.1082	0.00067235
Nrp2	-1.7641	2.01e-05
Nrsn1	1.9537	0.037536
Nsa2	0.87281	0.0034666
Nsmce1	0.80328	0.029661
Nsrp1	0.91237	0.0077467
Nt5c1a	-1.4608	0.025676
Nt5c3a	0.82915	0.0072302
Nt5dc3	-1.8453	2.6e-10
Ntn1	-1.5181	0.00086909
Ntn3	-1.4951	0.00065204
Ntpcr	0.90559	0.0060587
Ntsr2	1.191	0.040552
Nuak1	-1.1299	0.00082443
Nucb2	0.89792	0.007898
Nudt2	1.0887	0.0003623
Nudt6	1.0585	0.0040783
Numa1	-0.81902	0.0067509
Nup188	-0.83433	0.012643
Nup210	-0.81708	0.012901
Nupr1l	1.3316	0.0070099
Nutf2	0.83686	0.0054514
Nxt2	0.94097	0.026527
Nyap2	-1.4662	0.0071207
Nynrin	-1.3422	9.51e-05
Ociad1	0.79288	0.0085762
Odf3	-2.6113	0.00076643
Ogfod1	-1.1641	0.00053517
Olig1	-0.97386	0.00084748
Onecut1	-2.2039	0.011579
Opcml	-1.4773	2.85e-06
Ormdl2	0.97332	0.0028407
Osbpl6	-0.94329	0.0037212
Ost4	1.4582	1.08e-07
Ostc	0.97284	0.00096072
Otof	-3.194	9.18e-22
Otud4	-1.0839	0.0037929
P3h3	-1.4399	0.00046549
Pabpc1	0.73596	0.01221
Padi2	-1.1424	0.026218
Paics	0.70238	0.030384
Paip2	0.8421	0.0036752
Pak3	-1.6431	5.34e-05
Pak4	-0.887	0.024083
Palm2	-1.3415	0.0028742
Pam16	1.2829	0.000186
Pan2	-1.0829	0.0019143
Panx1	-0.72827	0.027687
Paqr8	-1.3636	0.00037511
Paqr9	-1.6645	4.66e-05
Pard3	-0.83315	0.021009
Parm1	-1.1327	0.0036257
Pbdc1	1.0224	0.0014696
Pbrm1	-1.0359	0.014935
Pbx1	-1.2012	5.41e-05
Pcbd2	1.3818	4.67e-05
Pcdh15	-1.909	0.00058722
Pcdh17	-1.5513	7.71e-08
Pcdh19	-1.4257	0.00026532
Pcdha13	-1.3156	0.00044449
Pcdha2	-1.576	0.00045721
Pcdha3	-1.3254	0.00055415
Pcdhb2	-2.1457	0.00049309
Pcdhga1	-1.1739	0.045934
Pcdhga10	-1.3256	0.0062716
Pcdhga3	-1.2065	0.00051892
Pcdhga4	-0.97189	0.037545
Pcdhga5	-1.5828	0.00019998
Pcdhga7	-1.45	1.64e-05
Pcdhga8	-1.7682	0.00023504
Pcdhga9	-1.6215	0.03198
Pcdhgb5	-0.82823	0.040723
Pcdhgb7	-1.4225	0.0003194
Pcdhgb8	-1.3032	0.00076166
Pcgf3	-0.86468	0.029615
Pcmtd2	0.6935	0.022275
Pcnxl2	-0.75624	0.016737
Pcnxl3	-1.186	3.44e-05
Pcsk1	1.0569	0.0043933
Pcyt1b	-1.1128	0.0097904
Pdcd11	-0.87027	0.0044371
Pdcd2	0.91299	0.0037578
Pdcd5	1.2916	1.12e-05
Pdcd6	0.75106	0.016814
Pde10a	-1.2986	0.00018207
Pde4a	-1.0665	0.00069612
Pde4d	-1.0506	0.0078631
Pdgfb	-0.9004	0.037988
Pdia4	0.7052	0.042503
Pdia6	0.74203	0.041785
Pdp1	0.71353	0.032096
Pdp2	-1.0023	0.024702
Pdpk1	-1.7854	6.89e-06
Pdpr	-1.504	7.46e-06
Pdrg1	0.98435	0.0012947
Pds5a	-0.81367	0.016132
Pdxdc1	-0.84438	0.036388
Pdxk	-0.79396	0.023696
Pdzd7	-1.2718	0.014073
Peak1	-1.6577	6.03e-08
Peli2	-0.97042	0.030056
Per3	-1.1871	0.0028126
Pet100	1.1028	0.00029527
Pex5l	-1.6495	1.61e-08
Pfas	-1.0361	0.00070939
Pfdn1	1.634	3.41e-09
Pfdn2	1.2922	0.01119
Pfdn4	1.3828	2.11e-06
Pfdn5	1.4828	8.01e-07
Pfkfb2	-0.9628	0.0031544
Pfkfb3	-1.3716	0.0025105
Pgam2	-1.5307	1.96e-05
Pgrmc1	0.82429	0.0051651
Phactr2	-1.3052	0.0073839
Phactr4	-1.1005	0.020266
Phb	0.77768	0.012449
Phc3	-1.8068	5.59e-06
Phf2	-0.88771	0.0046927
Phf21b	-1.313	0.0091541
Phf5a	1.1085	0.00022055
Phka2	-2.3553	1.07e-05
Phlda1	-0.92467	0.0051518
Phlpp2	-1.1531	0.010804
Phospho2	0.85468	0.0071785
Phpt1	0.97896	0.00084385
Pi4k2a	-0.84358	0.01314
Pign	-1.1349	0.0055043
Pigp	1.0848	0.00078621
Pigu	0.89231	0.0070053
Pigw	1.2105	0.00043602
Pik3c2b	-1.8981	1.13e-08
Pik3r1	-0.92172	0.032064
Pik3r3	-1.2689	0.026002
Pin4	1.7205	1.07e-08
Pip4k2b	-1.2031	0.00011298
Pir	1.0209	0.025113
Pitpnm3	-1.6527	8.55e-08
Pkig	1.3739	0.013912
Pkn1	-0.863	0.003607
Pknox1	-1.1101	0.010112
Pla2g16	1.638	0.027797
Pla2g4b	-1.4572	0.001496
Pla2g7	1.9706	0.026285
Plagl1	-2.7337	9.07e-05
Plcb3	-0.84282	0.02623
Plcxd3	-1.4703	0.0032669
Plekha7	-2.3333	0.004092
Plekhg1	-1.107	0.0068977
Plekhg5	-0.83488	0.018604
Plekhm1	-0.99758	0.001537
Plekhm3	-1.9652	7.2e-07
Plekhn1	-1.1441	0.0061872
Plgrkt	0.91669	0.0093977
Plrg1	0.74632	0.023218
Pls3	0.77014	0.0096599
Plxnc1	-1.6129	7.77e-09
Pm20d2	-1.5825	0.00043509
Pmel	-1.0988	0.03986
Pmpcb	0.83716	0.0080045
Pmvk	0.77171	0.044692
Pnoc	1.5965	1.48e-05
Pnpla6	-0.90224	0.0035976
Pnpla8	0.77355	0.0081111
Pofut1	-1.0167	0.0097964
Pold1	-1.1701	0.0042354
Pole	-1.0637	0.0076924
Pole4	0.97093	0.0015654
Polg	-1.163	0.00017243
Polr2d	1.0133	0.001353
Polr2f	0.88013	0.0035692
Polr2j	1.0719	0.00045196
Polr2k	1.3966	1.62e-06
Polr3k	0.89114	0.0029738
Polrmt	-0.84821	0.0082601
Pom121	-0.70495	0.028511
Pomc	2.0736	0.030192
Pon2	0.9676	0.0012637
Postn	1.5479	0.01702
Pou2f1	-1.3721	0.026274
Ppa2	0.88589	0.0056325
Ppargc1b	-2.4358	1.43e-09
Ppdpf	0.70539	0.031295
Ppib	1.0206	0.00050757
Ppil3	0.90633	0.018036
Ppm1f	-1.0477	0.0016222
Ppm1h	-1.0963	0.00041449
Ppm1l	-1.8413	1.19e-06
Ppp1r16b	-1.334	6.45e-05
Ppp1r1a	0.98231	0.048208
Ppp1r36	1.8852	0.0028124
Ppp1r3e	-1.1125	0.047038
Ppp1r9a	-2.2894	9.07e-14
Ppp2cb	0.76371	0.027554
Ppp2r3c	0.74796	0.033849
Ppp3r1	0.61625	0.049852
Ppp6r1	-0.67178	0.02919
Ppt1	0.81639	0.0070616
Prdm10	-1.0577	0.012787
Prdm11	-2.0766	4.56e-05
Prdm15	-1.4595	9.23e-05
Prdx1	0.82483	0.0053449
Prdx4	1.5105	1.05e-06
Prdx6	1.2943	0.00030462
Prelid3b	1.0443	0.0016585
Prep	-0.70704	0.033849
Prkaa2	-1.3031	0.0010772
Prkab2	-1.2074	0.0012142
Prkar2a	-1.4502	3.27e-06
Prkca	-1.8081	1.81e-06
Prorsd1	1.4112	0.040266
Proser1	-0.72224	0.043792
Proser2	-1.8007	0.0080988
Prpf3	0.80125	0.020327
Prpf38a	0.69273	0.038329
Prr11	-1.8219	0.041105
Prr14l	-1.4059	0.00025289
Prr36	-1.5532	4.54e-08
Prr5	-0.97299	0.0042861
Prrc1	-0.96127	0.021167
Prrc2a	-1.314	1.5e-06
Prrc2b	-2.3826	2.89e-18
Prrt4	-0.83007	0.016513
Psd3	-1.8621	2.71e-07
Psenen	1.0621	0.00089744
Psma1	0.68306	0.03027
Psma2	0.90236	0.0023335
Psma3	0.62732	0.041387
Psma4	0.80482	0.008584
Psma5	0.80913	0.0092365
Psma6	0.6905	0.029002
Psmb1	0.88689	0.0029359
Psmb10	1.2924	0.0043827
Psmb4	1.0573	0.00024855
Psmb5	1.1149	0.04504
Psmb6	0.91572	0.037611
Psmc1	0.694	0.04553
Psmc2	0.91632	0.0039794
Psmc4	0.83724	0.007807
Psmc6	0.70921	0.020984
Psme1	1.0602	0.04026
Psme2	0.83454	0.018652
Psmg2	0.9212	0.006819
Psmg4	1.4413	2.01e-06
Pstpip1	1.8016	0.00071417
Pstpip2	-1.3872	0.023939
Ptar1	-1.7328	0.001788
Ptchd2	-1.5309	3.68e-06
Ptger1	-1.6356	6.32e-07
Ptk7	-0.9628	0.0059413
Ptpmt1	0.99007	0.0021648
Ptpn14	-2.4692	1.01e-08
Ptpn23	-1.2964	7.43e-06
Ptprv	-1.8872	0.010418
Ptprz1	-0.91271	0.0016789
Ptrh2	0.70167	0.048576
Pts	1.0499	0.0019144
Pura	-0.97328	0.003357
Purg	-1.7161	2.57e-06
Pvrl1	-1.7876	1.19e-09
Pxmp2	1.3472	0.00019631
Pxn	-0.84196	0.020865
Pycr1	-0.80067	0.03484
Rab11fip4	-1.0646	0.00040862
Rab13	0.83987	0.014355
Rab18	0.59945	0.049966
Rab23	-0.7921	0.024303
Rab28	0.8677	0.0033795
Rab3c	-1.5228	1.92e-05
Rab3d	-1.1642	0.00037416
Rabgap1l	-1.5621	9.23e-05
Rabggta	-0.74942	0.02409
Rabggtb	0.70859	0.025131
Rad54l2	-1.2687	0.00025699
Ralgapa2	-1.3686	0.0053279
Ralgps1	-1.8283	2.3e-08
Ralgps2	-1.2356	0.0019143
Rangrf	0.81472	0.037853
Rap1a	0.69483	0.023969
Rap2b	-0.97246	0.0056325
Rapgef6	-0.78018	0.035272
Raph1	-1.6412	6.97e-07
Rarb	-1.5813	0.0090752
Rars	0.79509	0.012957
Rasa1	-0.76048	0.022058
Rasa3	-1.2331	1.99e-05
Rasal1	-0.85319	0.044045
Rasal2	-1.1444	0.0081111
Rasd2	-1.0857	0.00031895
Rassf8	-1.3547	0.0080159
Raver1	-0.76956	0.013505
Raver2	-0.96872	0.0019553
Rbfox2	-1.8164	1.48e-10
Rbfox3	-1.0861	0.00021913
Rbks	0.90183	0.036311
Rbm19	-1.2008	0.0021113
Rbm24	1.2826	0.0005339
Rbm33	-1.0576	0.012399
Rbm48	1.0122	0.0061394
Rbm8a	0.87693	0.0043948
Rcbtb1	-0.72095	0.046343
Rcc2	-1.3733	9.68e-06
Rchy1	0.76906	0.018277
Rcn2	0.6497	0.038199
Rcor1	-1.8494	0.00032647
Reck	-0.88568	0.042743
Recql4	-1.4745	0.0061763
Ren	-1.5026	0.028519
Rer1	0.67908	0.032131
Rexo1	-1.0422	0.0004034
Rfx1	-0.96907	0.0028787
Rfx3	-1.5692	0.00012848
RGD1304567	0.83186	0.014061
RGD1304694	-1.0284	0.00049071
RGD1304704	0.78676	0.012337
RGD1304884	-1.1488	0.00011078
RGD1305464	-0.86402	0.025844
RGD1305537	0.94809	0.041748
RGD1305587	0.93977	0.0085723
RGD1305645	2.1007	3.81e-05
RGD1306063	1.2884	1.71e-05
RGD1306215	0.88309	0.012599
RGD1306233	1.1794	0.044663
RGD1306271	-2.2868	6.62e-15
RGD1306941	0.80295	0.010725
RGD1308147	0.73398	0.027816
RGD1308430	0.71999	0.029929
RGD1309730	1.2837	0.0014854
RGD1310081	-0.82414	0.012611
RGD1310769	0.91608	0.0018749
RGD1311745	0.97703	0.005048
RGD1311747	1.0299	0.0010614
RGD1359158	0.76483	0.026401
RGD1559786	0.67919	0.046038
RGD1560065	0.81123	0.0092331
RGD1560108	-0.96937	0.00082259
RGD1560175	-0.79424	0.041738
RGD1560394	1.6416	0.020221
RGD1560398	0.67818	0.03948
RGD1560470	-0.72218	0.021151
RGD1560687	2.1767	0.02962
RGD1561034	-1.2105	0.0011278
RGD1561113	0.99563	0.0016428
RGD1561149	-1.237	0.00069764
RGD1561590	0.74052	0.0198
RGD1561897	-1.4046	0.00076674
RGD1561931	-2.0597	1.83e-09
RGD1562310	-1.1402	0.00046604
RGD1562339	-1.5399	4.26e-06
RGD1562747	0.76438	0.036051
RGD1562987	0.8665	0.0036393
RGD1563441	1.0107	0.013232
RGD1563941	1.3346	0.01366
RGD1563986	-1.6669	1.35e-07
RGD1564093	0.818	0.036379
RGD1565363	1.6445	0.00050363
RGD1565616	-0.88357	0.0043222
RGD1565641	1.37	1.03e-05
RGD1565685	0.76715	0.037466
RGD1565784	0.69133	0.042644
RGD1566099	0.8666	0.020499
RGD1566239	1.1413	0.00027902
RGD1566320	1.2397	3.94e-05
RGD1566386	0.95168	0.0057864
RGD735065	0.71411	0.029389
Rgl2	-1.1452	0.00033897
Rgma	-0.94018	0.0011212
Rgmb	-0.99074	0.0025064
Rgp1	-1.1871	0.00028411
Rgs10	1.657	2.96e-08
Rgs14	-0.80529	0.020578
Rgs2	1.1856	0.0021986
Rgs6	-0.88501	0.011859
Rhbdf1	-1.3447	3.47e-05
Rheb	0.64788	0.041752
Ric1	-1.0644	0.0021812
Rictor	-1.0019	0.034067
Rimkla	-1.1087	0.0020435
Rims1	-0.92156	0.0055272
Rims3	-1.0588	0.0090321
Rims4	-1.7533	6.49e-09
Rin1	-1.721	0.01264
Ripply2	1.5552	0.012266
Rlim	-1.782	1.8e-06
Rmdn1	0.86561	0.010467
Rmi2	-2.2106	0.0033089
Rmnd5a	-0.98183	0.0028744
Rn50_1_1359.1	1.2769	1.87e-05
Rn50_10_0635.1	-4.7814	0.00028745
Rn50_10_0702.4	1.348	0.00067366
Rn50_13_0822.1	-2.6675	1.03e-07
Rn50_X_0635.3	1.3199	0.00052514
Rn50_X_0746.3	1.7562	0.049966
Rn50_X_0747.1	-1.0481	0.00059561
Rn50_X_0752.3	-8.3883	0.00041449
Rn60_14_0788.1	2.0852	6.58e-13
Rnasek	1.3469	1.43e-06
Rnaset2	1.3501	1.31e-05
Rnd2	1.5557	2.03e-08
Rnd3	0.76537	0.035667
Rnf113a1	0.77915	0.037694
Rnf123	-0.83827	0.0071785
Rnf138	0.84053	0.0098263
Rnf139	0.65675	0.043888
Rnf144a	-1.8013	2.71e-08
Rnf146	0.69894	0.028154
Rnf150	-1.3402	0.00013984
Rnf157	-1.5035	2.94e-07
Rnf165	-1.0586	0.00025197
Rnf181	0.83905	0.0067385
Rnf182	-1.2959	0.0016932
Rnf213	-1.4537	0.0017131
Rnf214	-0.98697	0.0023635
Rnf38	-1.0131	0.005727
Rnf44	-1.5344	2.35e-07
Rnf7	1.2183	3.16e-05
Robo1	-1.6433	2.4e-06
Romo1	1.3092	0.0015276
Rpa3	0.71006	0.048301
Rpain	0.80921	0.037436
Rpap1	-0.87106	0.010961
Rpf2	0.96904	0.0020931
Rpl10a	1.172	3.1e-05
Rpl11	1.6199	1.87e-05
Rpl12	1.4105	6.6e-07
Rpl14	1.3707	1.92e-06
Rpl15	1.0915	0.00014176
Rpl17	1.3344	1.79e-06
Rpl18	1.2584	0.0010297
Rpl18a	1.4879	2.62e-05
Rpl19	2.0831	0.010191
Rpl21	1.7488	1.24e-05
Rpl21	1.6614	7.21e-09
Rpl22l1	1.6071	0.00066637
Rpl23	1.5626	1.13e-08
Rpl23a	1.5824	6.53e-09
Rpl24	1.3602	1.07e-06
Rpl26	1.7386	1.69e-10
Rpl26-ps2	1.9768	0.025425
Rpl27	1.3236	1.55e-06
Rpl27a	1.4909	5.01e-08
Rpl28	1.4709	1.52e-07
Rpl29	1.3847	4.89e-05
Rpl3	0.9931	0.0078614
Rpl31	1.537	1.71e-08
Rpl32	1.8071	5.8e-08
Rpl34	1.43	2.08e-07
Rpl35	1.8033	7.49e-05
Rpl35a	1.2786	0.029843
Rpl36	1.4237	3.4e-07
Rpl36al	1.2996	5.05e-06
Rpl37a	1.4662	6.3e-07
Rpl38	2.2339	0.04386
Rpl39	1.6948	9.2e-10
Rpl4	1.1374	0.00094316
Rpl41	1.7687	6.13e-11
Rpl5	1.2878	3.27e-05
Rpl6	1.0728	0.025568
Rpl7	1.4917	1.26e-07
Rpl9	1.5702	3.93e-06
Rplp0	1.0007	0.00048749
Rpn2	0.70241	0.029557
Rpo1-3	0.80938	0.008778
Rpp21	1.2117	0.0031392
Rpp30	0.87811	0.0081111
Rprd1a	-0.71789	0.046875
Rps10	1.2796	6.12e-05
Rps11	1.3784	5.69e-07
Rps12	1.6058	4.47e-09
Rps14	1.6436	1.52e-09
Rps15	1.7194	7.08e-05
Rps15a	1.5769	7.74e-09
Rps16	1.5197	5.31e-08
Rps17	1.7253	4.79e-10
Rps18	1.3507	1.14e-06
Rps2	1.121	7.04e-05
Rps20	1.4772	7.12e-08
Rps23	1.5808	1.98e-05
Rps24	1.6272	2.98e-09
Rps25	1.7427	1.57e-10
Rps27	1.7112	2.36e-10
Rps27a	1.4159	1.67e-07
Rps27l	0.94254	0.01854
Rps28	2.1022	1.14e-11
Rps29	1.9371	3.12e-08
Rps3	1.2499	0.00023032
Rps3a	1.4807	6.4e-08
Rps4x	1.5327	2.12e-08
Rps5	1.4598	3.64e-07
Rps6ka1	-0.8797	0.048794
Rps6ka2	-0.90956	0.0031714
Rps7	1.5728	4.5e-06
Rrp1b	-1.1122	0.036139
Rtel1	-0.96773	0.0021448
Runx1t1	-1.321	1.71e-05
Rwdd3	0.98818	0.038916
Rxra	-1.1738	0.0010657
Ryr1	-2.3668	0.0028744
S100a1	1.7224	1.82e-08
S100a10	0.89545	0.0030186
S100a13	1.3762	1.85e-05
S100a16	1.2325	7.21e-05
S100b	1.2186	1.03e-05
Sall3	-1.3657	5.6e-05
[truncated: 632 more rows]

## Sheet: log_ab_non_fmrp
Associated_Gene_Name	log2FoldChange	padj
AABR07000156.1	-3.4929	0.013201
AABR07001099.1	0.67153	0.034874
AABR07006458.1	0.84655	0.00065224
AABR07006627.1	0.683	0.011237
AABR07007385.1	0.68578	0.007639
AABR07008016.1	1.2105	0.0026971
AABR07008066.2	1.1549	0.013013
AABR07012054.1	1.4889	0.0025683
AABR07016640.1	1.7664	0.017061
AABR07016841.1	1.4878	0.0078401
AABR07018124.1	-3.7841	0.034538
AABR07018226.1	1.119	2.79e-05
AABR07019083.1	-1.7011	2.7e-12
AABR07019412.1	-1.992	5.17e-11
AABR07020786.1	-0.97778	0.0020886
AABR07020860.1	-1.0674	0.027203
AABR07026311.1	0.57403	0.011751
AABR07029573.1	0.69488	0.032262
AABR07030603.1	-1.8261	2.27e-06
AABR07030781.1	0.91388	1.02e-05
AABR07031533.1	-0.48613	0.034619
AABR07031734.2	-1.0629	0.0038083
AABR07036087.1	1.0021	0.018666
AABR07043823.2	1.2431	0.021018
AABR07044825.1	-0.72708	0.01491
AABR07048211.1	-2.2993	1.29e-08
AABR07049948.1	-2.3124	0.00014704
AABR07051947.1	0.99688	0.0061563
AABR07053185.1	0.72341	0.012947
AABR07053188.1	-4.9777	0.0043775
AABR07061755.1	-1.1846	7.27e-05
AABR07064349.1	-1.6782	1.91e-07
AABR07065406.1	1.0328	7.54e-05
AABR07065923.1	1.9162	0.019748
AABR07066510.1	1.1978	0.010173
AABR07067499.1	1.282	0.0084738
AABR07067736.1	1.5883	0.00089887
AABR07071445.1	-2.2109	1.32e-09
AABR07071876.1	0.81183	0.010085
AABR07072537.1	-1.0738	0.00044726
Aamdc	1.4696	7.63e-07
Abat	-1.1575	5.16e-05
Abca5	-0.61597	0.014303
Abca7	-1.9329	6.12e-11
Abcd3	0.5107	0.029904
Abcg4	-0.59768	0.011619
Abhd14b	1.0286	0.013464
Abhd2	-1.3424	1.86e-05
Abhd3	1.1448	0.0051234
Abl2	-1.6975	1.67e-08
Ablim2	-0.56973	0.022387
Ablim3	-1.1962	2.97e-05
Abt1	0.53893	0.04225
AC095947.2	3.4048	0.046102
AC096601.1	-1.1409	0.022864
AC109942.1	0.89569	0.030174
AC115420.2	-1.6853	0.036493
AC117330.1	-1.1035	0.018382
AC126148.1	-1.0647	0.0070875
AC134160.1	-1.8745	0.028247
AC135400.1	1.4068	7.67e-06
Acaa2	1.1793	1.54e-07
Acaca	-1.0739	9.65e-06
Acacb	-1.3975	0.046276
Acadl	0.89801	0.0001648
Acadm	0.71286	0.009505
Acap2	-0.84598	0.00018909
Acap3	-0.91887	1.04e-05
Acd	-0.55334	0.035529
Ackr3	0.96975	0.00055091
Acot13	1.0522	0.0020232
Acot4	1.0685	0.019351
Acot7	-0.46542	0.048483
Acot9	0.83444	0.00020502
Acox3	-0.60034	0.022625
Acp1	0.81404	0.00016579
Actn2	-0.7263	0.010917
Actn4	-0.85293	5.72e-05
Actr10	0.55679	0.013806
Actr1b	-0.4812	0.038384
Actr6	1.0516	3.76e-06
Acvr1b	-0.526	0.03103
Acvr2b	-1.5677	0.00010978
Acyp2	0.77229	0.029033
Adam11	-0.9997	3.03e-06
Adam12	-2.6147	7.11e-08
Adam15	-0.6336	0.0051405
Adam19	-0.85582	0.0001341
Adam22	-1.3322	1.25e-09
Adam23	-1.526	1.78e-13
Adamts10	-1.1544	0.00045695
Adamts17	-1.4926	2.98e-06
Adamts20	-0.93738	0.035681
Adamts3	-0.93259	0.00047951
Adamts7	-1.2666	0.0029608
Adamtsl1	-0.99513	0.0322
Adamtsl5	-1.9923	0.006045
Adck3	0.70161	0.0053359
Adcy9	-1.6343	3.64e-12
Adcyap1r1	-1.2023	2.97e-05
Add2	-1.7448	9.73e-18
Adgra2	-1.0131	0.0063854
Adgrb1	-0.86515	2.55e-05
Adgrb2	-1.0263	2.47e-07
Adgre1	-2.1078	0.041603
Adgrl1	-1.4559	1.72e-13
Adhfe1	1.2382	1.24e-06
Adi1	0.81222	0.0023494
Adipor2	-0.67276	0.0038537
Adora1	-1.0003	3.76e-06
Aen	-0.93809	7.56e-05
Agbl3	0.97507	0.010482
Agfg2	-0.83545	0.024196
Ago2	-1.9533	2.61e-12
Ago3	-2.2383	1.23e-06
Ago4	-0.85482	0.014704
Agpat1	-0.50423	0.02845
Agpat4	0.48313	0.048395
Agps	-1.082	5.32e-05
Ahcyl2	-0.52222	0.035339
Aif1	5.1204	0.026823
Aimp1	1.0374	2.8e-05
Ak4	-0.48687	0.041986
Ak6	0.85214	0.002255
Akap2	-1.0845	1.56e-05
Akap5	-0.68266	0.014368
Akap7	1.0124	0.00013017
Akip1	0.97191	0.0002419
Akna	-0.98687	0.021756
Akt2	-0.63632	0.0074263
Aktip	0.5205	0.025694
Aldh1l2	-1.565	0.043097
Aldh5a1	-0.6366	0.015347
Aldh6a1	0.92543	2.04e-05
Alg10	-0.79672	0.0027141
Alg12	0.67561	0.013086
Alg8	0.73185	0.030617
Alkbh1	0.61916	0.019493
Alkbh2	0.75814	0.041105
Alkbh5	-0.82958	0.0025308
Alkbh7	0.8387	0.041282
Alkbh8	-0.87694	0.0026479
Alms1	0.5431	0.033093
Alpk1	-1.0433	0.0040805
Amd1	0.63189	0.0045789
Amer1	-1.676	1.68e-07
Amer2	-1.2339	4.68e-07
Amer3	-0.57478	0.03108
Amn1	0.99967	1.12e-05
Amot	-0.85097	0.041183
Amotl1	-1.6065	1.24e-05
Amz1	-0.78023	0.0063852
Anapc10	0.94415	0.00025269
Anapc11	0.89787	0.013121
Anapc13	1.206	1.8e-07
Anapc15	0.85473	0.00045811
Angel1	-0.62759	0.020553
Ankfy1	-0.96093	0.0011759
Ankle1	-3.1151	5.04e-09
Ankrd13a	-0.56256	0.024908
Ankrd13b	-1.0662	2.66e-07
Ankrd24	0.85209	0.006529
Ankrd28	-0.50534	0.03569
Ankrd33b	-1.1128	0.0033751
Ankrd34a	-0.51853	0.031772
Ankrd35	-1.4183	0.023455
Ankrd37	1.2042	0.022046
Ankrd49	0.71037	0.0040381
Ankrd50	-0.68454	0.015224
Ankrd53	-0.75731	0.010058
Anks1a	-0.57452	0.019318
Anks1b	-0.7372	0.00066905
Anks6	-0.66725	0.026462
Anln	-1.1371	0.017809
Ano6	-0.74431	0.011938
Antxr1	-0.96903	0.00028252
Anxa5	0.70851	0.0040789
Anxa7	0.49429	0.047213
Aox1	0.89311	0.0083912
Ap1m1	-0.63906	0.0040477
Ap1s3	1.0925	0.0028004
Ap3s1	0.86908	0.00023947
Ap4s1	0.78113	0.001734
Ap5z1	-1.3013	0.00010558
Apaf1	-1.1564	1.1e-06
Apba2	-0.77645	0.00015408
Aplp2	0.51617	0.019011
Apoa1bp	0.60525	0.018382
Apoo	0.62423	0.010246
Apopt1	0.90077	0.0026334
Ar	-2.2826	0.04823
Araf	0.73562	0.00072016
Arap1	-1.0813	7.57e-06
Arfgef2	-1.0217	5.45e-06
Arfgef3	-1.937	3.42e-16
Arhgap19	-1.5942	0.0044562
Arhgap26	-1.4333	1.29e-09
Arhgap31	-1.7109	0.0024457
Arhgap35	-1.7364	1.01e-17
Arhgap39	-0.55364	0.014468
Arhgap42	-1.1682	0.0046342
Arhgap44	-0.55922	0.015154
Arhgef1	-1.3218	8.4e-05
Arhgef10	-0.77419	0.0038269
Arhgef3	0.85781	0.0026435
Arhgef39	-0.7601	0.0097905
Arid3a	-0.8194	0.039874
Arid5b	-0.84006	0.00097562
Arl1	0.65282	0.0032009
Arl13b	0.76406	0.0033123
Arl2bp	0.4957	0.025566
Arl5b	-0.68515	0.012619
Arl6ip1	0.6464	0.0029722
Arl6ip5	0.62373	0.0042707
Armcx1	0.89311	0.0010498
Armcx6	0.78186	0.004524
Armt1	0.719	0.0044033
Arpc3	0.55337	0.022012
Arpc5l	0.51876	0.022821
Arrdc4	-0.70801	0.048942
Arse	-0.99048	0.00024155
Arv1	0.64362	0.015832
Asb1	-1.2267	1.04e-05
Asb7	-0.71594	0.031626
Ascc2	-0.69881	0.011943
Ascc3	0.77067	0.0047544
Asmt	-1.0816	0.021339
Asmtl	0.71423	0.0016471
Asnsd1	0.90209	4.76e-05
Aspdh	-0.86742	0.03015
Asphd1	0.75325	0.0019039
Aspm	-1.0268	0.029297
Aspscr1	-0.65472	0.0099462
Asxl2	-0.84495	0.016352
Asxl3	-1.1415	0.0004016
Atad1	0.83057	0.00010118
Atat1	-0.9369	2.51e-05
Atf6	-0.87686	0.00038015
Atf6b	-0.5087	0.024101
Atf7	-0.83188	0.01792
Atg12	0.7187	0.006444
Atg4c	0.59797	0.019744
Atg5	0.56924	0.037843
Atl1	0.61712	0.0049785
Atl2	0.50288	0.037029
Atp11a	-0.97691	0.00017918
Atp13a3	-1.7727	3.52e-06
Atp1b3	0.72633	0.001153
Atp5e	1.1028	0.012962
Atp5g2	0.65445	0.0094236
Atp5g3	0.45953	0.045807
Atp5h	0.77798	0.00030466
Atp5i	1.077	0.017816
Atp5j	0.94356	0.0042538
Atp5j2	1.21	0.0040789
Atp5l	1.0746	0.0034644
Atp5o	0.75219	0.002684
Atp5sl	0.49583	0.046911
Atp6ap2	0.48298	0.036194
Atp6v0b	0.58556	0.031218
Atp6v0e1	1.0745	0.021853
Atp6v1d	0.65516	0.00189
Atp6v1e1	0.59587	0.0053271
Atp6v1g1	0.86742	2.43e-05
Atp6v1h	0.62818	0.0040638
Atp8a1	-0.9692	0.00011838
Atp8a2	-1.8066	1.11e-13
Atp8b2	-0.94331	3.7e-05
Atpif1	0.92121	0.0010089
Atraid	1.1696	7.18e-08
Atrip	0.8742	0.0074516
Atrnl1	-1.1409	1.03e-07
Atxn1l	-1.2803	2.87e-06
Atxn2	-0.49519	0.042573
Atxn2l	-1.1628	1.22e-08
Atxn7	-0.75058	0.04855
Atxn7l3	-0.60879	0.0096266
Aurka	-0.93017	0.010291
Aurkb	-1.497	0.0094708
Avl9	-1.0842	4.65e-06
Axl	-0.80209	0.022499
AY172581.2	1.3812	0.0037083
AY172581.24	1.824	0.02818
AY172581.9	1.5267	0.046439
B2m	1.1528	0.0016114
B3galnt1	0.7753	0.00037641
B3galt6	-0.71449	0.047644
B3gat3	0.59747	0.0062178
B4galnt1	-0.82786	0.00028757
B4galt4	0.80218	0.038803
B9d1	0.81635	0.04844
Baat	1.4817	0.032327
Bace1	-0.61143	0.0077861
Bace2	-0.63638	0.013059
Bach1	-0.73406	0.013536
Bach2	-1.583	5.93e-07
Bag1	0.74485	0.0015307
Bahcc1	-2.0202	1.26e-18
Bahd1	-1.1048	4.24e-06
Bambi	1.2014	0.013588
Bbs10	0.79913	0.0054479
Bbs5	0.97107	0.00025904
Bbx	-1.5695	2.61e-05
Bcap29	0.68425	0.0037649
Bcar1	-0.60657	0.0096629
Bcas2	0.85503	0.00010593
Bccip	0.74459	0.0021833
Bcl10	0.69207	0.0056945
Bcl11b	-0.88911	0.00094579
Bcl2	-1.6608	4.26e-05
Bcl2l1	-0.51832	0.027143
Bcl2l13	-0.77792	0.0039735
Bcl9	-0.68199	0.0023144
Bdh1	-0.58227	0.016193
Bdh2	0.89318	0.012352
Bean1	-1.3449	0.0019543
Best3	-3.9404	0.01232
Bet1	1.0076	7.81e-06
Bex2	0.4663	0.042721
Bhlhb9	0.51163	0.038419
Bicd1	-0.85978	0.000232
Bloc1s1	0.65357	0.020111
Bloc1s2	0.99689	3.67e-06
Bloc1s5	0.74155	0.0028667
Blzf1	0.60755	0.021339
Bmp3	-1.2079	0.00010356
Bnip3	0.62089	0.0036798
Boc	0.67207	0.026622
Bola1	0.74954	0.011626
Bop1	-0.51482	0.03114
Borcs5	-0.76982	0.0082385
Borcs8	0.70991	0.011465
Bpgm	0.66483	0.0029517
Bphl	0.86345	0.00079844
Braf	-1.0421	2.44e-05
Brap	-1.0693	7.67e-06
Brd3	-0.94085	2.43e-05
Bre	0.63933	0.0065685
Brix1	0.62452	0.0090507
Brk1	0.84392	0.00019518
Brpf3	-1.1715	3.22e-06
Brwd3	-1.0563	0.00018703
Bspry	-0.89259	0.0035772
Btbd1	0.51731	0.02481
Btbd2	-0.53355	0.022854
Btbd7	-0.60049	0.03263
Btbd9	-0.63515	0.013814
Btf3	0.51472	0.023728
Btf3l4	0.59987	0.0092487
Btg1	0.66719	0.024013
Btg2	0.71767	0.041844
Btg3	0.57604	0.038803
Btrc	-0.63059	0.0067666
Bub1b	-1.66	0.00027211
Bud31	0.74157	0.0013762
C1d	0.86626	7.27e-05
C1galt1c1	0.91868	8.24e-05
C2cd2	-0.86933	0.0010474
C2cd4b	-1.1094	0.014023
Cab39l	0.71361	0.0077152
Cabp1	-0.59333	0.021903
Cabp4	0.94762	0.011414
Cachd1	-0.89235	0.023464
Cacna1c	-1.7453	3.39e-16
Cacna1h	-1.5832	4.36e-14
Cacna2d1	-0.78432	0.00034069
Cacna2d2	-1.319	1.54e-07
Cacnb4	-0.85919	0.00017399
Cacng2	-0.84347	0.00072016
Cacng4	-1.374	1.22e-08
Cacybp	0.57983	0.01003
Cad	-0.65035	0.008479
Calm2	0.72329	0.00063705
Caln1	-2.4626	2.13e-13
Camk1d	-0.87037	0.00029697
Camk2g	-0.84094	0.00011321
Camk4	-0.57037	0.037057
Camlg	0.58286	0.013855
Canx	0.54236	0.015491
Capn15	-0.94157	0.00034228
Car12	-1.3845	0.034303
Carm1	-1.0958	5.07e-07
Casc3	-0.72649	0.0013326
Casp3	0.50631	0.049537
Cbarp	-0.59643	0.030112
Cbfa2t2	-1.2042	3.58e-07
Cbfa2t3	-1.1549	1.6e-05
Cbfb	0.57904	0.027764
Cbl	-2.5318	4.99e-25
Cblb	-0.7672	0.012899
Cbr4	0.57806	0.03885
Cbx4	-0.63528	0.0087182
Cby1	0.65948	0.0042455
Cc2d1a	-0.87853	4.76e-05
Ccar1	0.83505	0.00023258
Ccbe1	-1.8152	0.00088885
Ccdc112	0.59655	0.021174
Ccdc12	0.54496	0.044117
Ccdc126	0.89952	0.00046411
Ccdc138	1.0074	0.011239
Ccdc142	-0.95978	0.0003496
Ccdc146	1.6677	0.0056118
Ccdc15	-1.772	0.0016548
Ccdc152	2.5941	0.027916
Ccdc157	-1.4475	5.05e-07
Ccdc175	1.3506	2.22e-05
Ccdc177	-0.7776	0.023269
Ccdc181	0.50213	0.049537
Ccdc188	-1.9259	0.00058456
Ccdc43	0.61288	0.020992
Ccdc50	-0.91779	0.00011838
Ccdc53	0.92985	0.00028602
Ccdc58	0.91635	0.0010636
Ccdc59	0.68799	0.0089551
Ccdc6	-1.5319	2.24e-09
Ccdc62	0.70345	0.046339
Ccdc85a	-0.66952	0.018496
Ccdc88a	-0.71568	0.001513
Ccdc88c	-1.109	0.0059708
Ccdc90b	0.77563	0.0056191
Ccdc92	-0.52478	0.028209
Ccdc93	-0.8597	0.0027859
Ccdc97	-0.59032	0.014046
Ccl2	3.1292	0.012962
Ccna2	-1.3953	0.00079835
Ccnd1	-0.71983	0.039774
Ccndbp1	0.51742	0.044346
Ccnf	-1.3705	0.049033
Ccng2	0.62379	0.0075407
Ccnh	0.54423	0.025115
Ccni	0.91654	1e-05
Ccnl1	0.6394	0.015155
Ccnt2	0.6552	0.0039575
Ccser2	-0.8944	6.92e-05
Cct2	0.69428	0.0015184
Cct3	0.6091	0.0068632
Cct4	0.56875	0.014376
Cct5	0.58833	0.0090942
Cct6a	0.49352	0.033966
Cct8	0.61355	0.0061303
Cd164	0.80636	0.00025064
Cd302	1.6496	0.0010759
Cd47	-0.68043	0.0050472
Cd59	1.3718	3.35e-08
Cd63	1.1251	0.012214
Cd81	0.65994	0.0022182
Cd83	0.85249	0.015409
Cdadc1	0.88624	5.75e-05
Cdan1	-0.72543	0.0087803
Cdc123	0.67852	0.0021519
Cdc20	-1.5476	0.0049085
Cdc26	0.90838	3.74e-05
Cdc45	-1.3253	0.0042481
Cdc73	-0.65965	0.021187
Cdca5	-2.0542	0.017097
Cdh22	-1.1832	0.00011709
Cdh23	-2.4801	1.24e-05
Cdh24	-0.93199	0.0021104
Cdhr1	-1.637	0.0031287
Cdk12	-0.55904	0.029342
Cdk18	-0.87855	0.031091
Cdk2	-0.99154	0.0042057
Cdon	-0.76323	0.009396
Cdr2	-0.82166	0.01908
Cdr2l	-1.3915	2.56e-07
Cds2	-1.7382	6.21e-16
Cdt1	-1.3744	0.00012472
Cdv3	-1.102	1.01e-06
Cdyl2	-1.1163	0.00092392
Cecr2	-1.2261	0.00093761
Cecr6	-1.182	7.42e-06
Celf2	-0.85302	6.55e-05
Celf3	-0.61851	0.00522
Cenpt	-1.8842	0.0093658
Cep164	-0.67793	0.015292
Cep170b	-1.2405	8.93e-10
Cep19	0.63354	0.0057535
Cep350	-1.1718	2.98e-07
Cep85l	-0.69185	0.040128
Cept1	0.95105	1.68e-05
Cers6	-1.0826	9.25e-05
Cetn4	0.95488	0.04728
Cfap36	0.72657	0.00073765
Cfb	-2.012	0.03545
Cfdp1	0.60011	0.0085147
Cfl2	0.55254	0.014961
Cgrrf1	0.96178	7.98e-05
Chad	#NAME?	0.0059454
Chchd1	1.0204	0.018061
Chchd3	0.7518	0.00089366
Chd1	-0.70302	0.0065695
Chd7	-1.2577	0.0043544
Cherp	-0.83425	0.00014195
Chl1	-0.51633	0.024037
Chmp2a	0.5248	0.023783
Chmp3	0.56045	0.015384
Chmp5	0.67467	0.0024523
Chmp7	-0.56055	0.017019
Chpf2	-0.58905	0.012236
Chrac1	1.0525	0.0006856
Chrd	-1.2984	0.00015759
Chrna4	-1.133	0.00065209
Chrna7	-1.0219	0.0030765
Chrnb2	-1.2521	1.19e-08
Chst1	-0.63125	0.0039145
Chst11	-1.3561	9.49e-09
Chst3	-1.5545	0.00030131
Chst7	-1.3395	1.88e-08
Chtf18	-1.2645	0.00046321
Churc1	1.1535	0.015568
Cinp	0.69077	0.0023124
Cir1	0.8555	0.037185
Cisd1	0.51118	0.026574
Cisd2	0.72214	0.00096909
Ckap2l	-1.5638	0.022054
Ckmt1b	1.2148	0.00052987
Cks1b	0.80056	0.0086443
Clasrp	-1.019	0.017563
Clcc1	0.90869	5.83e-05
Clcn5	-1.9028	0.00042159
Clcn6	-1.0296	4.68e-06
Clcn7	-0.83175	0.0002226
Cldn10	2.2037	3.4e-05
Cldn12	0.64825	0.0058732
Cldnd1	0.94869	8.62e-06
Clint1	-0.7393	0.027398
Clip2	-0.50149	0.030178
Clip4	-0.64734	0.02658
Clmn	-2.2647	8.01e-15
Clns1a	0.50335	0.033195
Clock	-1.2944	5.05e-07
Clpb	-0.71909	0.0023022
Clstn2	-1.6742	6.56e-14
Clu	1.4287	4.94e-06
Cluap1	0.97025	1.29e-05
Cluh	-1.1082	9.5e-08
Clybl	0.90247	0.044485
Cmbl	0.86625	0.018712
Cmc2	1.2193	0.00010851
Cmip	-1.3132	4.31e-11
Cml5	2.0098	0.045477
Cmtm4	-1.5897	4.47e-13
Cnbp	0.58943	0.007094
Cnep1r1	0.64983	0.0071355
Cnih1	0.68235	0.0023472
Cnih4	0.60653	0.024385
Cnksr2	-0.6211	0.0067182
Cnnm1	-0.88038	0.00014795
Cnnm2	-0.6234	0.026722
Cnnm4	-0.85961	0.0072813
Cnot7	0.73406	0.00067732
Cnot8	0.58887	0.0098942
Cnpy2	0.49833	0.044723
Cntn1	-0.51182	0.019164
Cntn2	-1.094	0.00073062
Cntn4	1.3015	0.0024102
Cntnap1	-1.1415	2.68e-08
Col11a2	-2.5036	0.015279
Col16a1	-2.3252	0.00038015
Col19a1	-1.725	8.4e-08
Col23a1	-1.4226	0.028715
Col25a1	-0.94774	0.0051824
Col27a1	-3.0218	0.00029855
Col4a1	-1.114	0.0017319
Col4a2	-1.1746	7.6e-08
Col5a1	-2.2645	0.012632
Col5a3	-2.8455	1.36e-09
Col6a3	-3.286	3.1e-07
Col6a4	-2.1974	7.01e-09
Commd1	0.80483	0.00033284
Commd2	0.64516	0.011137
Commd3	0.70633	0.0011
Commd5	0.77045	0.01253
Commd6	1.034	6.37e-06
Commd7	0.78002	0.0010385
Commd8	0.85644	9.57e-05
Commd9	0.75461	0.013122
Coprs	0.7284	0.0013634
Cops2	0.46904	0.048043
Cops4	0.703	0.0013456
Coq3	0.70136	0.0034996
Coro2a	-1.1352	4.25e-05
Coro7	-0.7599	0.0011219
Coro7	-1.7102	0.0013702
Cotl1	-0.8977	0.00016579
Cox10	-0.90975	0.0013776
Cox16	0.87426	0.006502
Cox17	1.4926	0.00067016
Cox20	0.7892	0.00063705
Cox5b	0.68209	0.023031
Cox6a1	0.7347	0.034138
Cox6b1	1.0901	0.0037682
Cox6b1	0.96821	7.47e-05
Cox6c	1.2082	0.0059708
Cox7a2l	0.71502	0.0008229
Cox7a2l2	1.2401	0.0060089
Cox8a	0.86232	0.045129
Cpd	-0.68294	0.0026136
Cpeb2	-1.0227	1.4e-05
Cpeb3	-1.4915	2.82e-08
Cpeb4	-0.69268	0.0022947
Cpne6	-0.61444	0.0061406
Cpne7	-1.0491	0.0044949
Cpne8	0.95153	0.031126
Cpq	1.3852	0.031972
Cpsf1	-0.65606	0.0041019
Cpt2	0.97614	0.00058603
Cramp1	-1.1269	0.00013017
Crb2	-1.3886	0.0022319
Crcp	1.0625	2.04e-06
Creb5	-1.1445	0.01345
Creg1	1.2345	1.37e-08
Creg2	-1.4495	5.63e-08
Crhr1	-0.7114	0.035978
Cript	1.0631	4.64e-06
Crkl	-0.60599	0.010084
Crocc	-1.2852	1.77e-07
Crtc3	-1.5923	0.00010512
Cryzl1	0.73278	0.012359
Csdc2	-0.46355	0.044034
Csgalnact2	0.71009	0.0076772
Csmd1	-0.73628	0.0011219
Csmd2	-1.8093	1.17e-07
Csmd3	-0.72654	0.0034781
Csnk1g1	-1.4802	0.00013247
Cspg4	-1.3894	0.0007943
Csrnp3	-1.5668	1.66e-08
Cst3	1.5182	0.0085736
Cstb	0.93607	0.047793
Cstf2t	0.52371	0.021537
Ctdsp2	-0.64531	0.029468
Ctif	-1.0358	5.59e-05
Ctnnd1	-0.50615	0.028882
Ctsa	0.52372	0.027468
Ctsh	1.1074	2.63e-06
Ctsl	0.83265	0.0001486
Ctxn2	1.4404	0.0051824
Cuedc1	-0.83394	0.00040051
Cwc15	0.80283	0.000278
Cwc22	0.67121	0.011207
Cwc25	0.55984	0.044247
Cxcl12	0.84684	0.0037636
Cxcr4	1.2378	0.0001903
Cyb5a	1.1182	1.64e-07
Cyb5b	-0.51189	0.029468
Cyba	1.5929	0.00016996
Cycs	0.47964	0.046911
Cyp26b1	1.4385	0.00032542
Cyp4f39	-3.0069	0.030046
Cyp4f5	-0.91692	0.0091367
Cyp4v3	1.2485	0.033311
Cyp7b1	1.1615	0.0068237
Dab1	-0.81851	0.00045624
Dad1	0.99489	0.0005557
Dap	0.72967	0.0076322
Dars	0.49509	0.038247
Dazap2	0.64901	0.0029856
Dbn1	-0.92755	8.47e-06
Dbnl	-1.1461	5.63e-08
Dcaf15	-0.97498	3.27e-05
Dcaf17	-1.359	4.48e-06
Dcakd	-0.70315	0.0010634
Dcbld1	-0.78942	0.0033453
Dcc	-1.9882	7.04e-17
Dchs1	-1.228	0.0049334
Dclk2	-0.8238	0.00016095
Dcp1a	-0.73307	0.034853
Dcp2	-1.2725	0.00025904
Dctn5	0.60337	0.0081319
Dctn6	0.74893	0.0012965
Dcun1d1	0.54645	0.048233
Ddit3	0.62233	0.036686
Ddt	0.92733	9.83e-06
Ddx17	-0.6372	0.0033127
Ddx21	-0.62884	0.0057102
Ddx50	0.54685	0.026131
Ddx54	-1.0949	1.08e-06
Decr1	1.0433	0.00056099
Degs1	0.59703	0.01025
Dek	0.54255	0.021003
Dennd2a	-0.74611	0.0015596
Dennd3	-0.8317	0.0072149
Dennd4b	-0.65019	0.0070824
Dennd6b	-0.59983	0.036134
Denr	0.60352	0.0068557
Deptor	-1.3754	0.0026322
Derl1	0.45624	0.04935
Desi1	-0.50939	0.033662
Desi2	-0.79325	0.010148
Dfnb31	-0.70852	0.0068637
Dgkd	-0.66418	0.0023472
Dgke	-0.78616	0.00090218
Dgkg	-1.0416	0.00011277
Dgkh	-2.4978	1.78e-14
Dgki	-1.7245	5.62e-14
Dgkq	-0.99274	1.38e-05
Dhcr24	-1.5437	0.020698
Dhrs7	1.3283	0.0023706
Dhx16	-0.62201	0.043247
Dhx33	-0.62233	0.037545
Dhx37	-0.93213	0.00043943
Dhx9	-0.4771	0.039929
Diaph1	-0.999	6.36e-05
Diras1	-0.523	0.026134
Dlat	-0.62961	0.0053382
Dlgap5	-1.3034	0.010124
Dlx6as	1.3071	0.010349
Dmpk	-0.80595	0.0083849
Dmrt3	-1.7752	0.00011389
Dmrta2	-0.7902	0.024293
Dnai1	1.4335	0.0082356
Dnajb13	0.78446	0.024616
Dnajb9	0.82828	0.00027123
Dnajc16	-0.96258	0.0010365
Dnajc18	-0.60595	0.016383
Dnajc19	0.88326	0.00011279
Dnajc24	0.83445	0.002153
Dnajc5	-1.1005	1.14e-07
Dnajc8	0.93474	1.24e-05
Dner	0.65655	0.0044499
Dnlz	0.63364	0.026364
Dnm3	-0.7718	0.00069887
Dnmbp	-0.98215	0.0010513
Dnmt1	-0.48796	0.045288
Dnmt3a	-1.7832	8.84e-18
Doc2a	-0.72875	0.018681
Dok6	-1.5513	2.5e-06
Dpagt1	0.55383	0.025913
Dpcd	0.83246	0.0075435
Dph1	-0.72981	0.012988
Dph3	0.85325	0.013351
Dpm1	0.52243	0.029492
Dpm2	0.75112	0.00066748
Dpp9	-0.68935	0.0038555
Dpy19l3	-1.1139	1.4e-05
Dpy30	1.1126	5.82e-07
Dpysl3	-1.2918	3.31e-09
Dpysl5	-1.8325	4.14e-15
Dram2	0.71109	0.022129
Draxin	-1.4289	0.022602
Drg1	0.56614	0.018293
Drp2	-0.62429	0.020992
Dsel	0.60576	0.028604
Dstn	0.81798	9.96e-05
Dtd2	0.74494	0.0049334
Dtl	-1.3694	0.0050777
Dtwd1	0.89855	0.04219
Dtx4	-0.84315	0.00091346
Dtymk	0.63696	0.0098986
Dus3l	-0.5776	0.036282
Dus4l	0.83813	0.014748
Dusp1	0.79242	0.031921
Dusp12	0.67149	0.014348
Dusp15	-0.64558	0.0080727
Dusp18	-1.0105	1.11e-05
Dvl1	-0.77643	0.00042198
Dvl3	-1.9396	1.27e-20
Dynlrb1	1.1159	1.15e-05
Dynlrb2	2.0694	0.017238
Dynlt1	0.68961	0.040319
Dynlt3	0.76116	0.0003463
Dyrk1a	-0.549	0.019354
Dyrk1b	-1.3164	5.25e-08
Dzank1	-0.96285	3.48e-05
E2f3	-1.0864	0.0003949
E2f7	-2.8678	1.24e-05
E2f8	-2.4076	0.00016024
Ebag9	0.94815	2.88e-05
Ech1	0.61954	0.0087853
Echdc1	0.81484	0.00030945
Eci1	0.82246	0.0017878
Ect2	-1.418	0.022308
Eda2r	-1.6891	0.011439
Edem3	-1.0588	2.21e-06
Eef1b2	1.0059	1.41e-06
Eef1d	0.67123	0.0039145
Eef1e1	0.81587	0.00025478
Eef1g	0.71839	0.0055885
Eef2k	-0.55448	0.017809
Efcab7	1.0879	0.042265
Efr3b	-1.6042	1.51e-14
Efs	-0.96515	0.027729
Egflam	2.0468	0.0072926
Egr2	1.1686	0.0020432
Ehd3	-0.63065	0.0047301
Eid1	0.50136	0.048167
Eif1a	0.52729	0.030011
Eif1ad	0.56186	0.024314
Eif2a	0.54167	0.032966
Eif2b3	0.55384	0.044712
Eif3e	0.78508	0.00034783
Eif3h	0.63054	0.034248
Eif3i	0.67128	0.0030294
Eif3k	0.98049	0.00058623
Eif3l	0.5713	0.017469
Eif3m	0.95896	9.06e-06
Eif4a2	0.63538	0.0029687
Eif5a2	-0.89629	0.0099399
Eif5b	0.69006	0.0022504
Elavl2	0.66946	0.01318
Elavl3	-1.0269	1.18e-06
Ell3	0.99357	0.028498
Elmsan1	-1.2101	2.26e-06
Elof1	0.63772	0.0069802
Elovl1	0.79079	0.0053646
Elp5	0.52405	0.040353
Emc2	0.63133	0.0055744
Emc3	0.58865	0.0091316
Emc4	0.5396	0.023462
Emc6	0.67069	0.0043215
Emc7	0.89188	2.44e-05
Eme2	-0.94192	0.00010982
Eml1	-0.64272	0.006787
Eml3	-0.80391	0.021339
Eml6	-1.6499	1.01e-08
Enah	-1.0739	1.15e-06
Endod1	-0.85074	0.0022215
Enho	0.60596	0.012259
Enkur	1.0096	3.04e-05
Enpp2	1.4049	0.017527
Enpp4	0.5658	0.038983
Enpp5	0.49255	0.030174
Entpd5	-0.64835	0.032394
Entpd7	-1.0868	0.036671
Eny2	0.59971	0.0077194
Epb4.1	-1.4611	9.66e-09
Epc2	0.52772	0.031529
Epha10	-1.1741	0.01486
Epha6	-1.6967	4.78e-10
Epha8	-1.3381	0.00035274
Ephb2	-0.87665	0.00028357
Epm2a	-1.415	5.8e-08
Epm2aip1	-1.0807	0.0020876
Eps8	-0.53608	0.032638
Erbb4	-1.3611	0.0010468
Erc1	-1.7222	3.15e-08
Erc2	-1.0047	0.00063699
Ercc2	-0.95525	0.00058275
Ergic1	-0.76418	0.0022543
Ergic3	0.53018	0.020102
Erh	0.73468	0.00057292
Erich3	-1.5895	6.35e-05
Erlec1	0.89412	2.85e-05
Ern1	-1.2609	0.002155
Erp29	0.62966	0.0055179
Erp44	0.50276	0.041312
Esco1	0.84906	0.00034753
Esd	0.8537	9.63e-05
Espl1	-1.5215	1.57e-05
Esyt2	-0.60184	0.021299
Etfa	0.73509	0.001145
Etfb	0.53907	0.025186
Etl4	-1.1881	1.94e-05
Etv3	-0.72948	0.024975
Etv4	-1.2809	0.029778
Etv5	-0.48373	0.034312
Etv6	-1.4199	0.0034753
Evi5	-0.90912	0.00034783
Evi5l	-0.48354	0.040681
Exoc8	-0.78254	0.00091437
Exosc1	0.63988	0.014528
F8	-0.56015	0.032172
Faap100	-0.65676	0.019748
Fabp3	0.9043	0.038336
Fam101b	-1.4684	0.0050204
Fam102a	-1.4013	5.27e-07
Fam102b	-1.0211	0.00067894
Fam103a1	0.77996	0.00071468
Fam104a	0.54942	0.036105
Fam126a	-1.4843	4.68e-07
Fam129b	-0.9191	0.00093213
Fam133b	0.56894	0.016858
Fam135b	-1.79	2.02e-13
Fam136a	0.86351	0.03939
Fam149b1	0.51367	0.041312
Fam151b	0.77702	0.011626
Fam155b	-0.72363	0.0051628
Fam162a	1.0609	8.68e-07
Fam163b	-1.2091	2.53e-08
Fam168a	-0.90897	1.31e-05
Fam168b	-1.3316	1.76e-07
Fam171a1	-0.53171	0.030743
Fam172a	0.52908	0.026462
Fam173b	0.60348	0.029014
Fam174a	0.8478	0.00019272
Fam175b	0.64567	0.0069099
Fam181b	-0.6397	0.023626
Fam184b	-0.84812	0.0011124
FAM187A	-1.9556	0.0094336
Fam189a1	-1.2848	1.17e-06
Fam189b	-0.81019	0.00035872
Fam199x	-1.0998	0.0039477
Fam213a	0.68711	0.0046255
Fam219a	-0.85929	5.98e-05
Fam222b	-0.69957	0.0035205
Fam229b	1.1724	0.016275
Fam45a	1.2884	3.87e-09
Fam53c	-0.90875	9.64e-05
Fam64a	-1.8495	0.0082943
Fam73b	-0.57669	0.014439
Fam83d	-1.2257	0.036088
Fam89a	-1.2252	0.014439
Fam8a1	-0.63293	0.0082883
Fam92a1	0.86791	0.00012819
Fam96a	1.2115	7.5e-07
Fam96b	0.93716	0.0013628
Fan1	-0.69614	0.025529
Fanca	-1.4794	0.0010057
Fanci	-1.0109	0.011568
Fancl	0.74776	0.024862
Farp1	-0.71073	0.0011535
Fars2	0.53514	0.042214
Farsb	0.53077	0.028676
Fastk	-0.51221	0.037158
Faxc	-1.351	2.33e-07
Fbrs	-1.0491	3.03e-05
Fbxl17	-0.59482	0.020412
Fbxl18	-1.9132	2.07e-16
Fbxl2	-0.7121	0.0070843
Fbxl20	-1.2193	3.99e-05
Fbxl22	1.2184	0.0050472
Fbxl5	0.91674	2.83e-05
Fbxl7	-1.7123	0.0039554
Fbxo10	-0.62658	0.0085368
Fbxo11	0.64995	0.0068044
Fbxo42	-1.1307	1.46e-06
Fbxo8	0.77174	0.001286
Fbxw2	0.68444	0.0022815
Fbxw5	-0.50593	0.040834
Fbxw7	0.64985	0.006502
Fbxw8	-0.60426	0.017641
Fcf1	0.96991	0.00099903
Fcgrt	1.0647	3.5e-05
Fchsd1	-0.8612	0.0045154
Fdx1	0.68808	0.01908
Fdx1l	0.5373	0.027729
Fem1a	-0.97088	2.23e-05
Fem1b	-0.89353	5.13e-05
Fer	-0.61958	0.045988
Fgd1	-1.2036	3.22e-06
Fgf22	-0.69735	0.02324
Fgf9	0.7118	0.014044
Fggy	0.71186	0.046881
Fh	0.53728	0.02236
Fis1	0.92606	1.84e-05
Fjx1	-0.46708	0.046882
Fkbp2	0.89643	4.13e-05
Fkbp5	-0.7151	0.0032938
Flrt1	-1.57	9.66e-09
Flvcr1	-1.1197	0.0009197
Flywch1	-0.82795	0.00012187
Flywch2	0.75064	0.038581
Fmc1	0.82343	0.007147
Fmn1	-2.0715	0.045266
Fmnl1	-1.0115	7.98e-06
Fnbp1	-0.92071	0.00575
Fnbp1l	-0.50442	0.032507
Fndc3b	-1.6953	1.38e-10
Fnip2	-1.1365	7.64e-06
Fnta	0.52225	0.036304
Foxk1	-1.7708	1.19e-09
Foxm1	-1.7217	1.41e-05
Foxn2	-1.0533	0.001067
Foxn3	-1.4761	4.41e-08
Foxo1	-1.0189	0.00053272
Foxp4	-0.7844	0.00063023
Foxred2	-0.94107	0.0072493
Fra10ac1	0.57758	0.029703
Fras1	-2.3581	2.84e-18
Frem2	-1.6704	0.0011962
Frg1	0.9757	0.03629
Frmd4a	-1.1321	1.57e-06
Frmd4b	-1.0289	0.034138
Frmd8	-0.68046	0.018401
Frmpd1	-1.044	8.09e-05
Frrs1l	-1.4564	6.82e-07
Fryl	-0.94221	4.46e-05
Fscn2	-1.2633	0.028032
Fuca1	0.56629	0.024964
Fuca2	0.89933	0.00043943
Fundc1	0.91077	7.74e-05
Furin	-0.68371	0.0041813
Fut9	-1.738	9.37e-08
Fxn	0.78255	0.0018824
Fxr2	-0.51371	0.02996
Fxyd1	1.5659	1.69e-05
Fzd3	-1.503	5.06e-06
Fzd7	-1.3325	0.043686
Fzd9	-0.71024	0.018054
Fzr1	-0.85216	0.0001292
Gab2	-1.0703	0.00049394
Gabarap	0.71573	0.00078263
Gabarapl2	0.76037	0.00031078
Gabrb1	-2.1842	1.55e-16
Gabrb2	-0.96691	0.0018025
Gadd45g	0.76873	0.0029503
Gadd45gip1	0.6536	0.0051921
Gal3st4	0.98291	0.01949
Galc	0.63234	0.041905
Galnt10	-1.3444	0.0272
Galnt14	-0.97602	0.0064449
Galnt16	-0.62141	0.048188
Galnt7	-0.76611	0.0074263
Galnt9	-0.75825	0.0033631
Gan	-2.4346	3.28e-15
Gareml	-0.87289	0.033014
Gas2	0.95452	0.014116
Gas2l3	-2.2871	6.81e-05
Gatad2a	-0.75532	0.00085928
Gatad2b	-1.0258	0.00018845
Gatm	0.58103	0.011331
Gatsl2	-0.90537	3.02e-05
Gcsh	0.81532	0.00024384
Gda	-0.87216	5.15e-05
Gdf11	-0.9491	0.0033412
Gdi2	0.49938	0.036335
Gemin2	0.90978	0.016408
Gemin5	-0.56982	0.029297
Gfm2	-0.69633	0.0053299
Gfod1	-1.3995	9.81e-09
Gfpt1	-0.79185	0.00045944
Gfra1	-0.67667	0.027928
Gga1	-0.72632	0.0017331
Ggct	0.7909	0.0092172
Ggh	0.69381	0.0048989
Ggnbp2	0.54539	0.018966
Ggt7	-0.50255	0.043826
Ghrl	-1.4441	6.36e-05
Gid4	0.50718	0.048655
Gigyf1	-1.3527	1.24e-05
Ginm1	0.89572	0.00045024
Gipr	-1.678	0.0063408
Gja1	1.1434	0.0012795
Gjc1	0.78348	0.041671
Glg1	-0.87828	0.00112
Glipr1	1.1346	0.0081688
Glo1	0.69605	0.0014955
Glod4	0.55542	0.018701
Glrb	0.52142	0.019118
Glrx	0.82204	0.010294
Glrx2	0.60523	0.0070407
Glrx3	0.59758	0.0068632
Gltscr1	-1.0086	3.78e-05
Gm1043	-1.397	0.004568
Gm884	0.78413	0.0016864
Gmfg	1.5404	0.0030921
Gmps	-0.55295	0.034303
Gna11	-1.0134	2.4e-06
Gna13	-1.112	0.00011535
Gnaq	-0.9518	1.42e-05
Gnb3	-1.9786	0.000138
Gnb4	-0.65686	0.0030114
Gng10	1.127	2.5e-08
Gng13	1.1806	0.00017236
Gng5	1.1647	0.0024909
Gng7	-0.67703	0.012389
Gnpda2	0.66854	0.026663
Gnpnat1	0.91388	0.0038979
Gnptab	-0.82081	0.00044012
Golga7	0.56485	0.010987
Golga7b	-0.63928	0.01951
Gon4l	-0.95095	2.51e-05
Gorab	0.65917	0.017468
Gpatch2	-1.1745	7.68e-05
Gpatch4	0.66088	0.023702
Gpbp1l1	0.60029	0.038156
Gpc1	-0.50577	0.026612
Gpc2	-0.83119	0.02324
Gpc6	-0.89925	0.036892
Gpd2	-0.86093	0.00048988
Gpm6b	0.53215	0.019881
Gpr161	-1.3492	9.05e-06
Gpr19	0.71737	0.0069349
Gpr26	-1.8328	2.55e-12
Gprasp1	0.68102	0.0018354
Gprasp2	0.47882	0.044525
Gprin3	-1.2074	0.004568
Gpsm1	-0.60217	0.0084002
Gpx4	0.93364	4.9e-05
Gpx8	1.3769	3.17e-09
Gramd4	-0.85328	0.00049096
Grasp	-0.85995	0.0038269
Grcc10	0.97279	0.00203
Greb1l	-1.4037	0.0016127
Grik4	-0.67089	0.0064325
Grin2d	-1.1299	0.0039145
Grin3b	-1.247	0.00027711
Grip2	-0.75545	0.0013424
Grk6	-0.84987	0.00013891
Grm3	-1.0981	0.019118
Grpel1	0.64276	0.0041145
Grwd1	-0.62648	0.035042
Gse1	-1.691	1.39e-13
Gsk3a	-0.47027	0.034887
Gskip	0.73943	0.0067697
Gsta4	1.6064	2.07e-12
Gstk1	0.98022	0.00020454
Gstm1	1.6176	1e-10
Gstm2	0.7268	0.0016402
Gstt1	1.2924	0.016593
Gtdc1	0.76243	0.016935
Gtf2a1	0.88646	4.61e-05
Gtf2h5	1.1388	2.64e-08
Gtf3c6	0.82338	0.00042496
Gtpbp1	-0.79143	0.00067894
Gtpbp10	0.73851	0.0079743
Gtpbp8	0.63951	0.019593
Gtse1	-1.1748	0.00098285
Gucy1a2	-1.7791	1.49e-08
Gucy1b3	0.50234	0.03733
Guk1	0.81805	0.024188
Gulp1	0.75836	0.024644
Gzf1	0.56696	0.026978
H1fx	-0.69162	0.0075022
H2afj	0.70945	0.028709
H2afz	0.52916	0.026352
H3f3a	0.58842	0.0075233
H3f3b	0.68587	0.001153
H3f3c	2.9634	0.030758
H6pd	-1.0053	0.0023722
Hadhb	0.55925	0.015751
Hat1	0.60493	0.018113
Hbp1	0.61281	0.014826
Hcn3	-0.68967	0.0059335
Hcn4	-1.4181	3.24e-08
Hdac9	-0.55114	0.028934
Hddc3	0.94142	0.0018709
Hdhd2	0.70992	0.0012088
Heatr4	0.95344	0.020907
Hebp1	0.77666	0.00060096
Hectd4	-1.6376	2.81e-16
Hecw1	-0.83364	0.00028817
Hecw2	-1.009	1.15e-05
Heg1	-1.8169	2.73e-10
Helz	-1.5298	2.41e-10
Heph	1.1829	0.013837
Hes5	-1.5265	1.61e-06
Hexb	0.50525	0.037859
Hgs	-0.4847	0.043745
Hhip	-3.2965	2.22e-07
Hhipl1	-0.86676	0.0019506
Hiat1	0.65395	0.0046051
Hibch	0.64826	0.012995
Hid1	-0.65993	0.0025
Hif1an	-1.3482	1.27e-07
Hint3	0.75577	0.0029687
Hip1	-0.88551	0.00073511
Hip1r	-0.55688	0.019832
Hjurp	-1.6537	0.015602
Hk2	-1.3424	0.024014
Hlcs	-1.4172	8.48e-05
Hltf	0.68304	0.0077987
Hmbox1	-1.9978	4.49e-15
Hmcn1	-2.3893	0.029466
Hmg20b	-0.76074	0.024775
Hmgcll1	0.67781	0.014929
Hmgn3	0.72047	0.0013093
Hnrnpa0	-0.8973	0.00021057
Hnrnpul2	-0.71586	0.00088714
Homer3	-0.87183	0.011471
Hr	-0.71221	0.047954
Hrsp12	1.7418	6.64e-16
Hs6st1	-0.50053	0.03744
Hs6st3	-2.1749	4.21e-10
Hsbp1	0.76507	0.00019272
Hscb	0.99319	0.00015106
Hsd17b10	0.74442	0.0015942
Hsd17b11	1.2256	4.61e-06
Hsd17b12	0.72202	0.0013733
Hsdl2	0.84595	0.00031208
Hsp90b1	0.85229	6.62e-05
Hspa12a	-0.4687	0.038736
Hspa2	0.70043	0.0044198
Hspa5	0.54032	0.020242
Hspa8	1.9122	4.99e-08
Hspa8	1.0573	2.27e-07
Hspb11	0.7354	0.020714
Hspd1	0.6181	0.0063765
Hspg2	-1.5331	0.0037636
Hunk	-1.4209	0.0015124
Hyal1	-1.8013	0.00010441
Hypk	1.2217	5.51e-07
Ica1	0.69983	0.011472
Icam5	-0.48888	0.037511
Ice1	-0.6753	0.0028481
Icmt	-0.92766	0.0002713
Ict1	0.62304	0.013631
Id2	1.3104	0.0011193
Ifi44	1.0657	0.013308
Ifngr1	0.5428	0.044009
Ift122	-0.5538	0.038374
Ift140	-0.5514	0.023874
Ift20	1.2558	2.37e-09
Ift46	0.74947	0.016235
Igbp1	0.81518	0.00099096
Igdcc3	-1.1299	0.012236
Igdcc4	-0.97084	0.031857
Igf1r	-1.1533	0.001264
Igf2bp3	-1.181	0.036652
Igf2r	-0.49419	0.034874
Igip	2.3846	6.77e-06
Iglon5	-0.72819	0.0074357
Igsf1	2.1572	0.0030722
Igsf10	0.64415	0.039861
Ikbip	0.62875	0.022047
Ikbkap	-0.59319	0.0085286
Ikzf4	-0.98768	0.0026435
Il16	-1.1893	0.040225
Il1r1	-2.1936	0.026967
Ildr2	-1.6162	1.12e-12
Immp1l	1.0207	8.21e-06
Impact	0.82272	6.4e-05
Impad1	0.5396	0.016683
Impdh1	-0.51608	0.031453
Incenp	-0.97534	0.001906
Ing3	0.58688	0.030911
Ing4	0.5911	0.010943
Ino80	-0.64441	0.017453
Ino80d	-2.6168	8.14e-15
Inpp5j	-0.81895	0.00085928
Insig2	0.50813	0.042813
Insr	-1.2275	8.63e-08
Ints4	0.60184	0.016409
Ints6	-0.84757	0.024163
Ipo9	-0.51718	0.027279
Iqcb1	0.73254	0.0026435
Iqcc	0.84057	0.01168
Iqce	-0.84534	0.0010423
Iqgap1	-0.91176	0.00070246
Iqgap3	-1.9671	0.00012415
Iqub	0.92724	0.048669
Ireb2	-0.57658	0.015506
Irs1	-1.2708	0.0018082
Isca1	0.53783	0.014424
Iscu	0.85615	4.83e-05
Islr2	-1.2384	1.66e-07
Itfg1	0.59616	0.0058487
Itga3	-0.93728	0.00016024
Itga6	-0.99684	0.0035351
Itga9	-1.1599	0.015171
Itgae	1.1412	0.00022541
Itgav	-1.1841	0.0094994
Itgb3bp	1.0432	0.001915
Itgb8	-1.2288	4.23e-05
Itm2b	0.8012	0.00011639
Itpk1	-0.66729	0.0046259
Itpkb	-1.0069	0.0091181
Jag2	-0.86798	0.00020155
Jagn1	0.63678	0.0055692
Jakmip1	-0.58144	0.013818
Jam2	0.50365	0.033911
Jam3	0.7904	0.025765
Jarid2	-0.63313	0.0096844
Jmjd7	-1.8612	0.0013709
Jtb	0.62929	0.0065685
Jup	-0.64871	0.0053271
Kat2a	-0.81596	0.00020996
Kat6a	-1.3432	7.83e-09
Katnb1	-0.60084	0.011862
Kazn	-1.2198	4.01e-08
Kbtbd11	-1.6175	8.28e-05
Kbtbd2	0.64448	0.0082943
Kcna1	-2.2339	1.02e-17
Kcnab2	-1.2456	4.21e-07
Kcnd3	-1.6133	2.46e-12
Kcnf1	-0.6226	0.01003
Kcng3	-2.031	1.92e-07
Kcnh2	-0.99321	8.92e-05
Kcnip3	-1.1159	2.43e-05
Kcnj10	-1.4276	0.000334
Kcnj4	-0.91337	3.57e-05
Kcnj6	-1.6349	1.93e-09
Kcnk10	-0.87058	0.0014348
Kcnk12	-1.2376	9.03e-07
Kcnk9	-1.3616	6.3e-09
Kcnn2	0.8639	0.00057722
Kcnn3	-1.444	1.82e-07
Kcnq5	-0.67439	0.0050472
Kcns3	1.2572	0.0022815
Kctd10	-0.49426	0.037202
Kctd17	-0.50055	0.040326
Kctd20	-0.84562	0.0011481
Kctd3	-0.57336	0.011829
Kctd7	-0.77733	0.01577
Kdelr1	0.483	0.038827
Kdelr2	0.65354	0.0057004
Kdm4c	0.63854	0.012735
Khsrp	-0.95853	1.7e-05
Kif13a	-0.96852	2.74e-05
Kif13b	-1.0177	0.00033145
Kif14	-2.1474	2.34e-05
Kif18b	-1.968	4.93e-05
Kif1c	-0.52368	0.020992
Kif23	-1.0554	0.014015
Kif26a	-1.5207	0.0012915
Kif26b	-1.8785	4.03e-07
Kif28p	1.4713	0.017776
Kif2c	-1.5045	0.017362
Kif3a	-0.5486	0.015488
Kifap3	0.46195	0.040177
Kifc1	-1.6026	0.0017437
Kifc3	-0.4793	0.042813
Kin	0.80157	0.009099
Kirrel	-1.4883	8.48e-06
Kiz	0.77558	0.0072015
Klc2	-0.80337	0.00012753
Klf12	-1.9483	4.37e-10
Klf13	-1.6641	4.39e-07
Klf7	-1.3201	8.3e-05
Klf7	-1.3709	5.03e-05
Klf8	-1.547	0.0051395
Klf9	-0.49637	0.035109
Klhdc10	-1.2673	7.5e-09
Klhl11	-1.1473	1.35e-06
Klhl15	-0.80324	0.033941
Klhl17	-1.1465	0.00015156
Klhl18	-0.74621	0.0046317
Klhl23	0.56874	0.014681
Klhl3	-1.711	1.43e-08
Klhl7	0.74047	0.00058472
Kmt2a	-2.1055	1.97e-23
Kmt2c	-0.78921	0.00035708
Kmt2e	-0.48826	0.040599
Kntc1	-1.0942	0.00025881
Kpna5	-0.67404	0.04689
Kpna6	-0.90446	0.00021824
Kpnb1	-0.92284	9.16e-06
Krtcap2	0.88505	0.00020459
Ksr1	-2.0445	3.94e-18
Ksr2	-2.8102	5.13e-18
L2hgdh	0.55391	0.049581
L3mbtl3	-0.60194	0.035978
l7Rn6	0.58725	0.011366
Lace1	0.84193	0.037966
Lactb2	0.52312	0.042526
Lamp2	0.97373	0.0014102
Lamtor2	1.0515	6.77e-06
Lamtor3	0.75802	0.00087874
Lamtor4	1.0841	2.96e-06
Lamtor5	1.0548	6.08e-07
Lancl3	-1.2924	3.34e-05
Laptm4a	0.9824	1.91e-06
Larp1	-1.387	2.13e-11
Lbhd1	1.1512	2.86e-05
Lcmt1	0.72951	0.0011952
Lcor	-1.4682	2.54e-08
Ldhb	0.77676	0.00018113
Ldoc1l	-1.4067	8.28e-09
Lef1	-2.5766	0.014263
Leprot	0.68915	0.0040811
Letm1	-0.89652	4.8e-05
Lgals1	1.6328	0.0043458
Lgi2	-1.0013	0.042079
Lgmn	0.88956	6.45e-05
Lhfp	0.86388	0.029461
Lhx4	-1.9858	0.0037072
Lifr	-1.823	5.47e-13
Limch1	-1.1205	1.92e-07
Limd1	-0.96268	0.012389
Limk1	-1.089	1.11e-06
Lin7c	0.59877	0.0075233
Lingo3	-0.91065	0.0018878
Lipt2	0.72779	0.029813
Lix1	0.54357	0.026595
Lman2l	-0.73319	0.012903
Lmbrd1	0.94602	6.97e-06
Lmln	-0.64336	0.027607
Lmnb1	-0.99493	0.00011904
Lnx2	-0.78006	0.012383
LOC100174910	0.84579	0.0012495
LOC100233176	0.90092	0.00017993
LOC100294508	-0.49249	0.032435
LOC100359687	1.3615	0.0009293
LOC100359922	0.76835	0.00026606
LOC100360056	1.0712	0.047042
LOC100360057	0.83617	0.010323
LOC100360087	0.98008	0.0059764
LOC100360120	0.48721	0.034944
LOC100360218	0.99664	0.00050797
LOC100360522	1.2323	0.0010468
LOC100360573	1.8671	9.65e-06
LOC100360647	1.1653	1.29e-07
LOC100360726	-1.6134	0.007639
LOC100360791	2.5063	0.007222
LOC100361087	1.0291	0.045498
LOC100361993	1.2538	0.0058459
LOC100362027	1.4558	0.016631
LOC100362814	-1.731	2.26e-16
LOC100362980	0.93862	0.00033711
LOC100363675	-0.85266	0.0001061
LOC100364435	0.9201	0.00021449
LOC100365839	1.002	0.047532
LOC100909548	0.48738	0.04674
LOC100909840	0.61283	0.0043293
LOC100909954	-1.491	1.62e-09
LOC100910137	0.77583	0.0010218
LOC100910370	0.71814	0.0012188
LOC100910438	0.53921	0.046518
LOC100910508	-0.94569	0.00026819
LOC100910577	0.81684	0.0049597
LOC100910732	-0.64652	0.041341
LOC100910779	0.86806	0.003955
LOC100911293	0.86828	0.027166
LOC100911372	1.4053	0.042587
LOC100911440	-0.51236	0.026768
LOC100911483	1.1982	2.79e-07
LOC100911485	-0.93092	0.0048262
LOC100911585	0.91836	0.044985
LOC100911664	0.55996	0.015386
LOC100911685	-1.0371	0.00032542
LOC100911840	1.3066	0.034329
LOC100911956	0.91733	0.013588
LOC100912042	0.89192	0.0022729
LOC100912163	0.95363	0.00024384
LOC100912182	1.3378	0.00016669
LOC100912195	0.88261	0.023507
LOC100912369	0.53185	0.022355
LOC100912429	0.76639	0.0052411
LOC100912445	-3.0561	5.54e-08
LOC100912481	-0.78988	0.0044136
LOC100912924	0.85148	0.0032476
LOC102547897	-1.5327	0.010698
LOC102549817	1.2266	0.027729
LOC102549842	0.74329	0.0083778
LOC102550385	0.81346	0.0050761
LOC102550391	0.6983	0.032129
LOC102552166	-1.9916	0.0018016
LOC102552640	-0.86441	0.023788
LOC102552920	0.58112	0.029877
LOC102554232	0.78381	0.00054226
LOC102555167	-0.51796	0.038285
LOC102555377	1.1624	2.86e-05
LOC102555672	1.0889	2.28e-06
LOC103689975	-1.9627	3.48e-05
LOC103689983	0.94554	8.05e-06
LOC103690024	-0.81808	0.0061313
LOC103690050	-3.4228	3.8e-06
LOC103690054	1.2181	0.0007194
LOC103690139	1.1096	0.025324
LOC103690171	1.1287	0.0053749
LOC103693210	0.83648	0.00028043
LOC103693430	1.0823	0.0062756
LOC103693776	-0.79859	0.00013566
LOC103694877	0.80131	0.00092392
LOC257650	1.0918	0.0028375
LOC288913	0.63724	0.004568
LOC301124	0.87227	0.0027371
LOC361985	0.97673	2.94e-06
LOC498555	0.85609	0.030528
LOC499781	-1.0511	0.0036809
LOC501110	1.1378	6.41e-05
LOC678813	0.92406	0.014435
LOC679894	-0.71643	0.020957
LOC680227	-7.1172	0.00073328
LOC681282	0.84158	0.0091431
LOC681367	0.84914	0.01632
LOC683593	-1.9	1.84e-13
LOC683897	0.81822	0.0018881
LOC684797	0.4948	0.037095
LOC687679	1.0616	0.0043738
LOC689499	-1.7548	5.3e-14
LOC689991	-1.0989	6.07e-07
LOC690422	-1.0106	0.0020739
LOC690871	1.1144	0.0022287
LOC691056	-0.62531	0.0038872
LOC691153	-0.78193	0.0064978
LOC691427	1.922	0.026364
LOC691807	1.1581	1.97e-08
Lonp1	-0.57665	0.0098942
Lonrf2	-2.0594	9.1e-23
Lonrf3	-0.68057	0.04923
Lpar4	1.4966	0.00010262
Lpgat1	-0.66795	0.0032316
Lpin3	-1.8902	0.0043766
Lpp	-4.0358	8.22e-09
Lppr2	-1.0494	2.64e-07
Lrba	-1.1539	8.37e-05
Lrch3	-1.1109	0.00040026
Lrch4	-1.2149	0.00010558
Lrfn1	-0.56425	0.014348
Lrif1	0.85966	0.0014307
Lrig1	-0.65066	0.024746
Lrp1b	-0.85796	0.027298
Lrp1b	2.6045	0.003699
Lrp5	-1.0355	9.74e-05
Lrp6	-1.1609	5.07e-07
Lrrc16b	-1.4664	1.54e-12
Lrrc26	-1.4174	0.018796
Lrrc3b	1.2893	0.013346
Lrrc40	0.86266	0.00016379
Lrrc49	0.52301	0.024974
Lrrc4c	0.55703	0.035485
Lrrc57	1.0018	8.48e-05
Lrrc58	-1.3448	0.0039814
Lrrc75b	-0.84035	0.017164
Lrrc8c	-1.046	0.00053759
Lrrcc1	0.74	0.0086026
Lrrn3	0.68892	0.018314
Lsamp	-0.89764	3.05e-05
Lsg1	0.58872	0.022914
Lsm1	0.87618	0.00025816
Lsm11	-1.3074	8.52e-06
Lsm3	1.2594	6.76e-06
Lsm5	1.2193	0.00062538
Lsm6	0.83144	0.003449
Lsm7	0.96772	0.0069339
Ltbp4	-1.2045	2.6e-06
Lurap1	-0.74591	0.040442
Lxn	0.81039	0.038576
Lypd5	-2.3124	0.0028108
Lypd6	-0.95897	0.014013
Lyrm1	0.75547	0.0074607
Lyrm2	0.73897	0.0023298
Lyrm5	1.0137	0.00056832
Lysmd2	0.53832	0.031529
Lyz2	1.2087	0.014303
Lztfl1	1.0733	6.88e-06
Lztr1	-0.51716	0.030718
Lzts3	-0.70752	0.002051
Maats1	0.90689	0.034138
Mafg	-0.83825	0.00023776
Magi1	-1.0396	3.52e-06
Magoh	0.87682	0.00036321
Mal2	0.64834	0.0064996
Malsu1	0.60386	0.026454
Mamdc4	-0.91861	0.045327
Maml2	-1.1863	0.0142
Man1a2	-0.81227	0.00052043
Man1b1	-0.50156	0.032161
Man2c1	-0.56788	0.01832
Manbal	0.7373	0.0011481
Manf	0.68126	0.0023917
Maob	1.2662	0.013266
Map1s	-0.50697	0.031627
Map2k2	-0.6511	0.0046342
Map2k7	-0.71743	0.0050032
Map3k13	-0.94807	0.0012584
Map3k2	-1.4378	3.02e-05
Map3k9	-1.9075	1.11e-18
Map4k2	-1.3261	3.88e-06
Map6d1	-1.0694	5.16e-05
Map9	-0.68912	0.0023235
Mapk1ip1	1.1977	0.011613
Mapk1ip1l	-0.53098	0.034525
Mapk8ip2	-1.5435	1.94e-14
Mapt	-1.2913	1.59e-10
Marcks	0.59437	0.0074147
Mark1	-0.63319	0.005012
Mark2	-0.98797	6.91e-06
Mark4	-0.82269	0.00012415
Masp2	0.61246	0.02996
MAST1	-0.62601	0.0046776
Mast3	-0.66309	0.0051922
Matk	-0.50866	0.041282
Matr3	0.79314	0.0001384
Mau2	-0.80592	0.00040528
Mbd1	-0.58363	0.01304
Mbd6	-1.4221	1.58e-05
Mbip	0.87597	0.0025221
Mbnl2	-0.66351	0.0051964
Mcart1	-1.4443	0.00060689
Mcc	-0.90242	0.011099
Mccc1	0.57535	0.040216
Mcee	0.61831	0.018754
Mcf2l	-0.77132	0.00042726
Mcm10	-1.7495	0.012457
Mcm2	-0.67679	0.030251
Mcm3	-1.4517	1.71e-05
Mcm3ap	-0.5475	0.018293
Mcm5	-1.5006	0.0021092
Mcts1	0.80699	0.00039745
Mcu	-0.61476	0.014657
Mcur1	-1.1042	0.00038205
Mdc1	-1.7006	1.85e-09
Mdga1	-1.3721	1.81e-08
Mdga2	-0.82481	0.0017331
Mdk	0.97697	1.55e-05
Mdn1	-0.64549	0.0064949
Mdp1	0.55957	0.042691
Med10	0.49919	0.040504
Med11	1.0144	0.00043996
Med12	-1.0441	0.0033116
Med12l	-2.1045	4.51e-14
Med15	-0.64429	0.0054042
Med19	0.84529	0.0091238
Med21	0.72681	0.007556
Med25	-0.8082	0.0001703
Med28	1.084	9.99e-07
Med30	0.88314	0.00025439
Med31	0.98205	0.0046611
Med4	0.91288	0.00011219
Med6	0.88218	0.00042108
Med7	0.59259	0.041593
Megf11	-0.74985	0.018562
Megf9	-0.72018	0.0013382
Melk	-1.3965	0.028034
Mesdc2	0.67817	0.002227
Mest	-0.63026	0.011536
Mettl25	0.74148	0.036815
Mettl5	0.81486	0.0010242
Mettl9	0.96977	8.2e-06
Mex3d	-0.73362	0.0027485
Mff	0.78505	0.00020996
Mfn2	1.0105	0.029676
Mfsd12	-1.1739	4.07e-07
Mga	-0.65729	0.0064978
Mgam	-1.105	0.00203
Mgat3	-0.85168	7.57e-05
Mgat4b	-0.59557	0.0094708
Mgat5	-1.514	0.0068448
MGC116121	0.80427	0.0061406
MGC94335	0.92687	0.00019545
Mgrn1	-0.64319	0.0029496
Mgst3	0.59963	0.0079879
Micall1	-1.7402	5.76e-11
Mid1	-1.0584	0.0067956
Midn	-1.2059	4.89e-06
Mief1	-0.71579	0.0057342
Mien1	0.66154	0.0029359
Mier1	0.48498	0.042228
Mier2	-0.8033	0.001056
Minos1	0.74218	0.043893
Mir3557	3.5788	0.022054
Mir3597-1	-2.2377	0.0039018
Mir6333	-1.8392	0.00090606
Mki67	-1.6666	0.00036112
Mkks	0.77467	0.00038205
Mkl1	-0.89634	9.11e-05
Mknk1	-0.68905	0.024301
Mknk2	-0.87915	7.68e-05
Mkrn2	0.55951	0.020992
Mlc1	0.87145	0.00064268
Mllt1	-0.5413	0.018931
Mllt4	-0.8677	6.33e-05
Mlst8	-0.83616	0.00054907
Mlxip	-1.8069	9.92e-12
Mmaa	0.94053	0.0017319
Mmab	-1.2731	0.0042538
Mmachc	0.5873	0.045054
Mmp15	-1.0182	9.72e-05
Mmp16	-1.0558	1.74e-06
Mn1	-0.99421	8.83e-06
Mnat1	0.61772	0.016593
Mnt	-0.59913	0.0093211
Mob1b	-0.72875	0.004524
Mob4	0.6657	0.0020447
Mon1b	-0.78702	0.0018045
Morf4l2	0.47809	0.035161
Morn2	1.4377	0.0010343
Mpc1	0.94264	0.00010558
Mpc2	0.81552	0.011213
Mpdu1	0.60072	0.01526
Mphosph10	0.56275	0.04157
Mphosph6	0.98652	1.41e-05
Mpp3	-0.74777	0.00098915
Mras	-0.77383	0.0002713
Mre11a	-0.97101	0.00043637
Mroh1	-1.8016	5.01e-08
Mroh6	-3.2302	0.040442
Mrp63	0.80823	0.00046924
Mrpl13	1.1791	2.84e-06
Mrpl14	0.87342	0.0051964
Mrpl18	1.1003	1.47e-06
Mrpl20	0.76567	0.0072954
Mrpl21	0.88709	0.0002188
Mrpl22	0.80056	0.0021816
Mrpl23	0.79761	0.00067016
Mrpl27	0.90724	4.11e-05
Mrpl28	0.52878	0.030134
Mrpl32	0.77065	0.0036534
Mrpl33	0.89544	0.0060462
Mrpl34	0.88331	0.0072551
Mrpl35	0.86605	0.00016797
Mrpl39	0.76083	0.003748
Mrpl41	0.63581	0.0060653
Mrpl42	1.1025	0.00053727
Mrpl44	0.56852	0.024395
Mrpl46	0.72999	0.0029122
Mrpl48	1.0552	1.35e-06
Mrpl49	0.48012	0.040357
Mrpl51	0.49451	0.046018
Mrpl52	1.0153	1.3e-05
Mrpl54	0.80858	0.00038919
Mrps14	0.86922	7.27e-05
Mrps15	0.88094	0.00010972
Mrps16	0.59215	0.018231
Mrps17	0.88341	0.00074607
Mrps18a	0.66137	0.0040065
Mrps18c	1.0093	0.00044773
Mrps21	1.2026	0.00011389
Mrps22	0.59167	0.017688
Mrps24	0.71257	0.0025833
Mrps25	0.6602	0.0032361
Mrps26	0.54019	0.02475
Mrps28	0.9002	0.0006437
Mrps31	0.84596	0.00076593
Mrps33	0.95806	1.23e-05
Mrps35	0.82992	0.00040388
Mrps7	0.63415	0.011799
Mrps9	0.73688	0.0019917
Msantd2	1.0501	0.012332
Msantd4	0.5849	0.012404
Msi1	-0.77548	0.0024909
Msi2	-0.91298	0.016215
Msmp	-1.1143	0.00030108
Mt-atp6	2.449	4.24e-06
Mt-atp8	2.7582	4.16e-10
Mt-co1	1.693	2.63e-09
Mt-co2	2.2007	3.75e-06
Mt-cox3	2.0212	3.7e-05
Mt-cytb	1.767	2.99e-08
Mt-nd1	2.2337	4.25e-07
Mt-nd2	2.3464	5.61e-05
Mt-nd4	2.305	3.02e-14
Mt-nd4l	1.8312	1.27e-05
Mt-nd5	1.4759	5.23e-10
Mt-nd6	2.1683	2.4e-28
Mt3	1.5462	7.11e-08
Mtcl1	-0.84239	0.0026805
Mterf1	1.0948	0.00022753
Mterf3	0.64678	0.018791
Mterf4	0.624	0.038803
Mtf1	-0.5883	0.04935
Mtg1	0.6345	0.01104
Mthfs	0.70521	0.041844
Mtif2	0.59087	0.035134
Mtmr9	-1.0058	4.31e-06
Mtr	-0.73103	0.021028
Mtrf1	0.98101	0.00020592
Mtx3	-1.4174	5.38e-05
Mvb12b	-0.66357	0.0015957
Mxi1	1.3297	7.95e-09
Mybbp1a	-0.69352	0.0016382
Mybl2	-1.7203	0.00028541
Myeov2	1.1947	0.00058658
Myh6	-2.6699	8.92e-15
Myl12b	-0.51563	0.035978
Myo1c	-0.68083	0.016312
Myo5b	-0.83556	0.00029395
Myo9a	-1.1741	1.39e-07
Myo9b	-1.2689	3.37e-09
Mypop	-0.56192	0.047477
Myrip	-0.73167	0.002157
N4bp1	-0.92958	0.00031078
N6amt1	0.85638	0.0016778
N6amt2	0.92756	0.00045692
Naa20	0.67802	0.0027857
Naa25	-0.57422	0.023875
Naa38	1.1016	4.52e-05
Naaladl1	-0.98831	0.021921
Nabp1	0.86995	0.019387
Naca	0.61412	0.0044862
Nacc1	-1.2473	3.82e-09
Nanos3	1.4368	0.021329
Nanp	0.58343	0.029568
Nap1l3	0.4995	0.034345
Napb	-0.70422	0.0014018
Natd1	-1.1539	0.0033127
Nbeal2	-1.9264	1.77e-07
Ncald	0.48131	0.041105
Ncam2	-0.70965	0.0010958
Ncaph	-1.4967	3.25e-05
Ncbp2	0.50692	0.034078
Nck1	0.63523	0.038074
Nckipsd	-0.5105	0.044626
Ncln	-0.85176	7.27e-05
Ncoa3	-0.74531	0.0065666
Ncoa4	0.52715	0.021024
Ncoa7	-0.61179	0.0087853
Ndnf	1.651	1.07e-06
Ndor1	-0.57258	0.036942
Ndp	1.0134	6.06e-05
Ndrg3	-0.55656	0.031626
Ndst4	-2.5773	0.0014008
Ndufa1	1.0632	0.0065871
Ndufa11	1.0239	0.00021782
Ndufa12	0.59337	0.0075233
Ndufa2	1.1498	0.0063852
Ndufa4	1.0788	0.0019543
Ndufa5	0.81384	0.00037658
Ndufa6	1.2842	0.00017236
Ndufa7	0.91444	0.00056707
Ndufa8	0.94282	0.00334
Ndufab1	0.63492	0.024701
Ndufaf5	0.96197	2.49e-05
Ndufaf7	0.52121	0.044342
Ndufb10	0.99094	2.34e-06
Ndufb11	0.74035	0.0082943
Ndufb2	0.90859	0.03569
Ndufb3	0.98904	0.0012831
Ndufb4	0.83101	0.027349
Ndufb5	1.1174	8.28e-05
Ndufb6	0.76401	0.003427
Ndufb7	0.74496	0.010791
Ndufb8	0.75366	0.0057068
Ndufb9	0.87529	0.0018748
Ndufc1	1.2069	6.6e-07
Ndufc2	1.0271	0.00030041
Ndufs3	0.52836	0.024341
Ndufs4	0.75802	0.0022251
Ndufs5	0.91205	0.010688
Ndufs8	0.607	0.0070413
Ndufv2	0.75851	0.00030041
Ndufv3-ps1	0.60339	0.01407
Neb	-0.98728	0.041504
Nebl	-0.63328	0.014843
Necab2	-0.49977	0.040132
Nedd4l	-0.63764	0.0046289
Nedd8	0.88441	0.0066714
Negr1	-0.6524	0.0067229
Nek2l1	-1.3368	0.032178
Nell1	0.61303	0.018701
Nenf	1.3254	0.00069125
Neto1	-0.90605	4.14e-05
Neurl1	-0.54173	0.033138
Neurl1b	-1.7461	4.43e-12
NEWGENE_1310139	-2.6262	4.3e-05
NEWGENE_1582994	0.58036	0.046623
Nf2	-0.54928	0.013999
Nfam1	-0.81963	0.011811
Nfasc	-0.89431	3.33e-05
Nfe2l1	-0.65431	0.032444
Nfia	-1.1571	1.09e-05
Nfib	-1.6129	1.03e-07
Nfkbia	0.63517	0.029835
Nfu1	0.58509	0.016734
Nfyc	0.76955	0.0017035
Ngdn	0.59821	0.015286
Ngfrap1	0.61352	0.0043113
Nhlrc2	-0.79658	0.0070707
Nhp2	0.66201	0.014971
Nhs	-0.86338	0.045701
Nhsl2	-1.4813	1.2e-07
Nid1	-1.4542	0.0021589
Nif3l1	0.63705	0.024921
Nin	-0.74632	0.019755
Nip7	0.60379	0.023732
Nipa1	-0.52652	0.036926
Nipal2	1.4296	0.0068193
Nipal3	-1.2984	6.06e-08
Nipsnap3b	0.59841	0.048447
Nkain1	-0.68773	0.011449
Nkain3	-0.82842	0.047633
Nkain4	1.1697	3.12e-06
Nkd1	-1.0868	0.0010683
Nkd2	0.65042	0.034119
Nlrc5	-1.8321	0.013818
Nmbr	2.2172	0.014645
Nme3	1.1396	1.38e-05
Nmnat2	-0.92966	2.67e-05
Nmral1	0.67783	0.037202
Nmrk1	0.87195	0.0084228
Nob1	0.57783	0.015844
Nol3	0.69291	0.043496
Nol4l	-1.5258	9.45e-09
Nol6	-0.51642	0.027236
Nol7	0.62992	0.0051967
Nol9	-0.54277	0.026524
Nom1	-0.54645	0.038237
Nop10	1.1737	0.0086784
Nop56	0.54627	0.017481
Notch1	-1.4154	5.74e-06
Notch2	-1.3797	0.0018087
Notch3	-2.2019	2.98e-11
Nova1	-0.82194	0.0021147
Nova2	-1.3526	5.23e-10
Npap60	-0.69249	0.0036065
Npas1	-0.63445	0.049799
Npc2	0.59654	0.012336
Nphp4	-0.92337	0.00063412
Npm1	0.5635	0.011565
Nptx1	-2.0729	1.82e-17
Npy1r	1.0406	0.010148
Nr2c2	-1.2656	1.07e-08
Nr3c2	-0.82003	0.0074873
Nrarp	-1.6368	0.0052939
Nrbp2	-1.0905	0.0010152
Nrg1	-0.96149	0.010568
Nrn1	0.8277	0.00013839
Nrp2	-1.5986	2.24e-05
Nrsn1	1.9195	0.00049257
Nsa2	0.69521	0.0022039
Nsl1	-0.97148	0.037545
Nsmce1	0.6778	0.0058241
Nsrp1	0.81874	0.0014485
Nt5c1a	-1.3381	0.046656
Nt5c3a	0.88448	0.00019866
Nt5dc1	0.7964	0.0048632
Nt5dc3	-1.512	1.7e-12
Ntn1	-1.6142	0.0044112
Ntn3	-1.3227	9.96e-05
Ntng2	-1.1737	0.0021064
Ntpcr	0.69282	0.0042707
Ntsr2	1.4001	0.029877
Nuak1	-0.96307	0.000138
Nubpl	0.65119	0.02928
Nucb2	0.80709	0.0012743
Nucks1	-0.55398	0.017669
Nudt11	-1.1826	0.042342
Nudt2	0.99143	1.03e-05
Nudt6	1.0635	0.00023284
Nudt7	1.3061	0.010965
Numa1	-0.59667	0.0072129
Numbl	-0.52513	0.025916
Nup188	-0.59521	0.021441
Nup210	-0.75069	0.0013301
Nup43	0.75591	0.011481
Nupr1l	1.0689	0.0043866
Nutf2	0.61411	0.0065903
Nxph4	-1.6481	0.0054144
Nxt1	0.88078	0.0070875
Nxt2	1.234	4.79e-05
Nyap2	-1.1175	9.64e-05
Nynrin	-0.79219	0.0057794
Oat	0.62237	0.0044309
Ociad1	0.68923	0.0011568
Ocln	1.7708	0.0011026
Odf3	-1.4994	0.045612
Ogfod1	-0.83085	0.00080338
Olig1	-1.0056	1.59e-06
Onecut1	-1.5277	0.041145
Opa1	-0.51274	0.027903
Opcml	-1.292	1.38e-10
Orai2	-0.71052	0.022083
Orc5	0.5684	0.020809
Orc6	0.61133	0.045153
Ormdl2	0.82095	0.001126
Osbp2	-0.57839	0.012764
Osbpl5	-0.69393	0.0048138
Osbpl6	-0.69	0.0039145
Osbpl9	0.72255	0.0023182
Oser1	0.73273	0.0043541
Ost4	1.2658	0.0016009
Ostc	0.83494	0.00016134
Ostm1	-0.57348	0.014974
Otof	-2.3111	3.05e-20
Otud3	-0.98284	0.004524
Otud4	-0.87515	0.0005163
Otud7a	-0.55322	0.024902
Ovol1	2.3353	0.021075
Ovol2	1.2186	0.0074423
Oxld1	0.60321	0.041341
P3h3	-1.1034	0.027209
Pabpc1	0.56106	0.013855
Paf1	0.59015	0.012611
Pafah2	-1.0944	0.036194
Paics	0.65106	0.0053271
Paip2	0.88283	2.91e-05
Pak3	-1.3122	3.25e-05
Pak7	0.5992	0.022436
Palm	-0.5517	0.038094
Palm2	-1.3991	6.11e-07
Pam16	0.92076	0.0036113
Pan2	-0.75996	0.0058277
Pank3	-1.0347	0.00066117
Panx1	-0.69803	0.0035556
Papd4	0.62918	0.016237
Pappa	-1.8301	0.035978
Paqr8	-0.96237	0.0089218
Paqr9	-1.3306	2.93e-05
Pard3	-0.69683	0.0087901
Pard3b	-1.3342	0.0079973
Parm1	-0.76186	0.0046792
Parva	-0.72221	0.02497
Pbrm1	-0.93992	3.84e-05
Pbx1	-0.89805	3.91e-05
Pc	-0.50866	0.042342
Pcbd2	1.2875	9.27e-06
Pcbp3	-0.6204	0.011967
Pcdh11x	-0.99058	0.037095
Pcdh15	-1.9746	0.00024748
Pcdh17	-1.151	2.74e-08
Pcdh19	-0.99851	5.14e-06
Pcdha13	-1.1871	8.04e-08
Pcdha2	-1.0475	0.00049561
Pcdha3	-0.87026	0.0029171
Pcdhb10	0.79471	0.020878
Pcdhb2	-2.0688	5.32e-05
Pcdhga3	-1.0034	0.0010152
Pcdhga4	-0.93249	0.0046913
Pcdhga5	-1.028	0.0023144
Pcdhga7	-1.0318	4.22e-05
Pcdhga8	-1.0731	0.0052198
Pcdhgb5	-0.76563	0.0094533
Pcdhgb6	-0.86307	0.044745
Pcdhgb8	-0.98469	0.0011314
Pcgf3	-0.61397	0.013925
Pcgf6	0.67184	0.019114
Pcmtd2	0.83534	0.0016554
Pcnp	0.67477	0.0023606
Pcnxl2	-0.8529	0.00014541
Pcnxl3	-1.0487	8.89e-07
Pcsk1	0.9142	0.0017081
Pcyt1b	-1.1251	1.4e-06
Pcyt2	-0.51705	0.038031
Pdcd10	0.54206	0.020147
Pdcd11	-0.6764	0.002922
Pdcd2	0.86382	0.0002434
Pdcd5	1.1041	4.29e-07
[truncated: 1,342 more rows]

## Sheet: log_control_fmrp
Associated_Gene_Name	log2FoldChange	padj
Aatk	-0.76177	0.011912
Abca2	-1.1431	4.69e-05
Abca3	-2.8933	2.08e-17
Acly	-0.8715	0.0046575
Adarb1	-0.66311	0.034728
Adcy2	0.70792	0.028723
Adcy5	-1.0555	0.00031237
Aff1	-1.6834	6.82e-05
Aff3	-1.5652	2.39e-07
Agap1	-1.5698	3.17e-08
Agap2	-0.94716	0.00069232
Agrn	-1.1694	3.28e-05
Ahdc1	-1.0067	0.00070568
Akap6	-1.5192	2.05e-05
Akt3	-1.0402	0.00079119
Ank1	-1.5898	4.37e-07
Ank2	-2.3035	2.69e-17
Ankrd11	-1.577	1.51e-08
Ankrd52	-2.6171	2.1e-19
Ap2a1	-0.85471	0.0035143
Apba1	-2.2377	1.12e-13
Apc	-0.9236	0.032203
Apc2	-1.5168	3.87e-08
Arhgap21	-0.68499	0.02963
Arhgap23	-1.4066	4.48e-07
Arhgap32	-1.5083	1.21e-07
Arhgap33	-1.5423	1.44e-08
Arhgef11	-0.88672	0.0041041
Arhgef12	-1.614	2.67e-08
Arhgef7	-0.73046	0.022259
Arid1a	-0.85709	0.0047244
Arid2	-1.1582	0.00022964
Arl3	1.3003	0.042644
Arnt2	-0.81569	0.0061276
Arrb1	-2.2607	1.25e-14
Atf4	0.90955	0.0018426
Atf7ip	-1.1648	0.00025357
Atg2b	-0.91742	0.0031143
Atp13a2	-0.91386	0.0014477
Atp2b4	-1.8065	1.22e-07
Atp6v1f	1.1571	0.0070723
Atxn1	-1.7071	2.53e-08
Auts2	-1.4483	5.27e-06
B3gat1	-1.0358	0.00027351
Bcl9l	-2.1071	5.34e-14
Bcr	-1.1729	0.00012045
Birc6	-1.6676	1.68e-06
Bmpr2	-1.8366	1.8e-10
Brd4	-0.96699	0.00094316
Brsk2	-1.6028	1.84e-08
Bsn	-1.4316	1.16e-07
Bzrap1	-1.4422	2.91e-07
Cabin1	-0.9853	0.00089515
Cacna1b	-1.0438	0.00035053
Cacna1d	-1.1573	7.5e-05
Cacna1e	-3.2389	1.78e-29
Cacnb1	-0.88146	0.0022096
Cadps	-1.1028	0.000186
Calr	0.77981	0.011416
Camk2a	-1.3203	2.34e-06
Camk2n1	1.2048	0.0047251
Camkk2	-0.8035	0.015828
Camta2	-0.86452	0.0029422
Caskin1	-1.2264	1.02e-05
Cbx6	-0.89286	0.0020713
Cdc42bpa	-1.3816	1.56e-06
Cdc42bpb	-1.068	0.00017398
Cdk5r1	-1.13	0.00012137
Cdkl5	-1.7429	0.00024125
Celf5	-0.98589	0.00054732
Celsr2	-2.6543	4.83e-22
Chd3	-1.0257	0.00033224
Chd4	-1.0192	0.00039067
Chd5	-1.9837	6.89e-13
Chn1	1.0202	0.013432
Chst2	-0.81569	0.009029
Cib1	0.85986	0.049137
Cit	-1.7943	8.58e-10
Clip3	-1.8263	4.67e-11
Cplx2	-1.5087	1.07e-07
Crebbp	-0.7759	0.023025
Crtc1	-1.8185	7.36e-10
Ctnnd2	-1.3508	2.84e-06
Cul9	-0.81975	0.0071248
Dag1	-1.0394	0.0038422
Dagla	-1.1917	3.02e-05
Dicer1	-0.90745	0.006052
Dido1	-0.71844	0.035347
Dip2a	-1.3908	2.59e-06
Dip2c	-1.1535	0.00012137
Diras2	-1.642	9.61e-09
Dlc1	-1.4523	0.00021649
Dlg2	-1.1379	0.029054
Dlg5	-1.6443	2.63e-08
Dlgap1	-0.91628	0.0027632
Dlgap2	-1.6514	2.38e-06
Dlgap4	-0.81301	0.0063561
Dock3	-1.3345	3.77e-06
Dock4	-1.6994	2.97e-09
Dock9	-0.71917	0.022231
Dopey2	-0.77225	0.013564
Dot1l	-1.4948	4.6e-07
Dscam	-1.2182	6.64e-05
Dscaml1	-1.579	6.28e-08
Dst	-1.9159	1.89e-12
Dtx1	-0.89105	0.0033984
Dusp8	-1.2557	2.15e-05
Dync1h1	-1.293	1.87e-06
Eef1a1	0.7361	0.015168
Egr1	1.3514	0.041678
Ehmt1	-0.87492	0.0076169
Ehmt2	-0.69712	0.022259
Eif4g1	-1.0693	0.00026165
Elfn2	-2.0025	2.47e-12
Ep300	-1.7418	3.57e-06
Ep400	-0.74364	0.018028
Extl3	-1.0429	0.00080934
Fam65a	-0.77782	0.0084696
Fasn	-0.96646	0.00097071
Fat1	-1.1292	0.00011247
Fat3	-1.6101	0.00028012
Fat4	-0.91802	0.0052075
Fbxl16	-1.1851	3.11e-05
Fbxl19	-0.68252	0.027995
Fbxo41	-1.9457	9.14e-12
Fcho1	-1.3158	2.4e-06
Fkbp3	1.0751	0.0023182
Foxo3	-1.6457	3.19e-07
Fry	-0.74604	0.017487
Gabbr2	-0.6813	0.03242
Gabrd	1.254	0.00058788
Gcn1l1	-0.84164	0.0051651
Gnaz	-0.71206	0.025657
Gpam	-1.5058	9.62e-05
Gria1	-1.0951	0.00014689
Grik3	-2.7472	2.16e-20
Grin2a	-2.4382	2.44e-15
Grin2b	-2.8143	3.2e-23
Grm5	-1.6019	3.26e-06
Gsk3b	-1.8308	3.59e-10
Gtf3c1	-0.76588	0.014121
Hcn2	-0.66068	0.044438
Hdac4	-2.2403	4.34e-14
Hdlbp	-0.63688	0.045345
Herc2	-0.7433	0.02011
Hint1	1.1502	4.66e-05
Hipk2	-2.8751	5.14e-22
Hipk3	-1.1623	0.0003621
Hivep3	-2.3426	2.73e-15
Htt	-1.2065	3.95e-05
Igsf9b	-3.4207	2.71e-25
Inpp4a	-1.6447	5.06e-09
Ipo4	-0.72149	0.022382
Iqsec3	-0.73531	0.015848
Itsn1	-1.363	2.85e-06
Jph4	-1.2203	1.03e-05
Kalrn	-0.70557	0.03008
Kcna2	-2.4256	2.93e-14
Kcnb1	-1.1419	0.00013803
Kcnc3	-1.4284	2.39e-07
Kcnh1	-0.70283	0.03664
Kcnma1	-1.8994	9.31e-11
Kcnq2	-2.011	6.23e-13
Kcnq3	-2.2262	9.09e-06
Kcnt1	-1.5518	9.5e-07
Kdm4b	-0.72916	0.018071
Kdm6b	-1.635	1.05e-07
Kif1a	-2.0308	8.85e-14
Kif21b	-3.1536	2.95e-29
Kif3c	-0.66282	0.034734
Kif5c	-1.16	0.00094654
Kndc1	-1.6188	3.22e-08
Lhfpl4	-1.657	2.63e-08
Llgl1	-1.0024	0.0069596
Lrp1	-1.3835	2.75e-07
Lrp8	-1.6524	2.89e-08
Lrrc7	-1.9173	2.58e-11
Lrrc8b	-1.3136	0.0033947
Macf1	-1.6949	6.51e-10
Magi2	-1.1682	8.26e-05
Man2a2	-1.2286	4.89e-05
Map1a	-0.92329	0.0015691
Map2	-1.3737	3.02e-05
Map4k4	-0.64308	0.046703
Map7d1	-0.74809	0.010356
Mapk8ip3	-1.0475	0.00026943
Mapkbp1	-1.5382	2.88e-07
Med13l	-1.6871	6.26e-09
Mef2d	-1.6479	9.98e-09
Mfhas1	-1.4454	0.00029261
Mib1	-1.7991	1.11e-06
Mink1	-0.83722	0.003784
Mtss1l	-1.8821	6.87e-12
Myo16	-0.81211	0.0092924
Myo18a	-0.93185	0.0017598
Myt1l	-1.4557	3.75e-07
Nat8l	-0.69467	0.028388
Nav1	-2.5017	2.39e-19
Nav2	-1.2763	1.08e-05
Ncam1	-1.139	8.33e-05
Ncan	-2.0886	3.18e-07
Ncdn	-0.80596	0.0068777
Ncoa2	-1.9094	9.66e-11
Ncor2	-1.3076	1.65e-06
Ncs1	-1.1363	0.00010403
Ndst1	-2.0591	1.37e-12
Neurl4	-0.68484	0.027722
Nf1	-0.81232	0.013179
Nfic	-1.8969	8.5e-08
Nfix	-2.1257	6.82e-14
Nfyb	0.76901	0.032939
Nlgn2	-1.7617	2.06e-10
Nlgn3	-1.0477	0.00033025
Nos1	-2.6048	4.79e-19
Nr3c1	0.69322	0.029412
Nrxn2	-1.0059	0.00029475
Nsd1	-1.4533	1.14e-06
Ntrk2	-1.2658	9.38e-06
Ntrk3	-1.5594	1.07e-07
Pacs1	-0.63096	0.045845
Pacs2	-1.5306	2.26e-07
Pak6	-0.87999	0.005048
Pcdh10	-0.73769	0.021765
Pcdh7	-1.5327	2.39e-07
Pcdh9	-0.94987	0.0098835
Pclo	-0.94056	0.021478
Pcnx	-1.1259	0.0001044
Pde4dip	-0.86646	0.003836
Pdzd2	-2.1957	1.68e-12
Peg3	-1.6863	6.55e-06
Phactr1	-1.2008	5.9e-05
Pik3r2	-0.67125	0.025844
Pip5k1c	-0.81111	0.0062155
Pitpnm2	-0.81397	0.0059531
Pkd1	-1.4844	6.3e-08
Plcb1	-1.0091	0.012243
Plch2	-1.3135	2.33e-06
Plec	-1.6992	3.15e-09
Plxna1	-2.4832	9.03e-19
Plxna2	-0.90869	0.0026747
Plxna4	-2.5597	8.76e-19
Plxnb1	-1.5718	0.0084313
Polr2a	-1.7288	6.87e-10
Ppfia3	-0.76923	0.011741
Ppm1e	-1.7687	4.8e-07
Prex1	-1.2994	6.15e-06
Prkce	-1.5933	1.49e-08
Ptch1	-1.2085	0.00026093
Ptma	0.64182	0.041498
Ptprf	-1.2055	2.03e-05
Ptprg	-1.339	3.97e-06
Ptprj	-0.94709	0.034016
Ptprs	-0.84991	0.0025239
Ptprt	-2.1728	1.18e-13
Ralgapb	-1.1885	9.82e-05
Ralgds	-0.62838	0.044748
Rap1gap	-0.72686	0.014375
Rapgef1	-1.4066	1.12e-06
Rc3h1	-1.696	5.07e-05
Rere	-1.1013	0.00011705
Rgs7bp	-1.3397	4.5e-05
Rhob	-1.1091	9.81e-05
Rhobtb2	-0.78908	0.016064
Rph3a	-1.025	0.016763
Rpl13a	1.2846	0.02828
Rpsa	1.3008	0.01084
Rusc2	-0.81143	0.0060804
Ryr2	-1.277	8.59e-06
Sap130	-1.9127	1.07e-07
Sash1	-1.2728	0.0028018
Sbf1	-1.249	5.81e-06
Scn8a	-2.0776	1.37e-13
Sec16a	-1.4046	2.34e-05
Setd5	-0.65707	0.042007
Setx	-0.73826	0.036087
Sgip1	-1.5589	1.52e-06
Shank1	-2.3312	5.32e-18
Shank2	-2.3656	2.49e-12
Sipa1l1	-0.94573	0.0019158
Sipa1l3	-1.1012	0.0005372
Slc12a5	-1.3615	1.47e-06
Slc1a2	-1.8138	0.00063313
Slc24a2	-2.1914	1.01e-08
Slc4a3	-1.041	0.00037239
Slc4a8	-3.1136	8.3e-24
Slc8a1	-2.1011	1.97e-13
Slc8a2	-0.84259	0.0057985
Smarcc2	-0.72144	0.014884
Smg1	-1.4285	7.92e-06
Snap91	-0.99339	0.00074528
Snph	-1.0936	0.00011292
Snrk	-0.91424	0.0044137
Sobp	-1.3723	2e-06
Sod1	1.1155	0.00050928
Sort1	-1.3916	1.15e-06
Spen	-2.8082	1.43e-22
Spred1	-1.1664	0.00080605
Sptan1	-0.74492	0.010955
Sptb	-2.5322	1.24e-18
Sptbn1	-1.9387	9.57e-13
Srcin1	-1.8719	1.35e-11
Srgap3	-2.2373	1.25e-15
Srpk1	-0.82186	0.012568
Stox2	-1.7705	4.23e-10
Stxbp1	-0.66569	0.033036
Stxbp5	-1.2249	3.95e-05
Syn1	-0.87836	0.0025865
Syngap1	-1.3485	1.48e-06
Syngr1	-1.1015	0.00019563
Synj1	-0.91398	0.0029029
Synpo	-0.97487	0.0011438
Syt7	-1.7253	9.16e-10
Taok1	-1.557	9.54e-05
Taok2	-0.68421	0.023493
Tln2	-2.0372	1.7e-12
Tmem63b	-0.6344	0.044847
Tmem8b	-1.0623	0.00090624
Tmod2	-1.1094	0.00020987
Tnik	-1.4905	1.67e-07
Tnk2	-1.1923	1.75e-05
Tnks	-1.74	1.14e-08
Tnrc18	-2.5252	2.72e-20
Tnrc6b	-0.69551	0.03138
Tppp	-1.1744	0.00026263
Trim2	-1.6289	5.32e-06
Trio	-1.2775	8.36e-06
Trrap	-1.066	0.00014652
Ttbk1	-2.2519	8.58e-14
Ttbk2	-1.7357	1.83e-07
Tulp4	-1.9328	1.11e-11
Ubap2l	-0.66165	0.044721
Ube2a	0.74463	0.017234
Ube2o	-1.0198	0.00057053
Ube3b	-1.3705	5.53e-06
Ulk1	-0.74141	0.017887
Ulk2	-0.94126	0.0032289
Unc13a	-1.7334	5.99e-10
Unc13b	-1.2554	0.00050851
Usp22	-1.4608	2.77e-07
Wdr13	-1.1992	4.52e-05
Wdr6	-0.85825	0.0042495
Wnk2	-1.517	2.11e-08
Wwc1	-0.89706	0.0023697
Zc3h4	-1.6975	9.28e-09
Zcchc14	-1.7513	8.32e-09
Zfhx2	-2.0067	1.71e-05
Zhx3	-0.95424	0.0045413
Zmiz1	-1.0482	0.00021076
Zyg11b	-1.5487	2.06e-05

## Sheet: log_ab_fmrp
Associated_Gene_Name	log2FoldChange	padj
Aatk	-0.67017	0.0021168
Abca2	-1.0418	3.7e-07
Abca3	-2.2234	4.17e-11
Acly	-0.98624	0.0043427
Adarb1	-0.5686	0.011143
Adcy2	0.78638	0.00030343
Adcy5	-0.92034	1.32e-05
Aff1	-0.93577	0.0063764
Aff3	-1.3219	1.85e-09
Agap1	-1.4526	1.66e-12
Agap2	-0.95686	1.89e-06
Agap3	-0.51668	0.022784
Agrn	-0.89731	1.67e-05
Ahdc1	-0.87689	6.94e-05
Akap6	-1.3355	6.4e-11
Akt3	-0.96431	7.74e-06
Ank1	-1.1466	1.59e-06
Ank2	-1.9127	2.4e-22
Ankrd11	-1.3335	4.31e-11
Ankrd52	-2.3632	7.06e-28
Ap2a1	-0.87764	2.06e-05
Apba1	-1.8335	2.58e-20
Apc	-0.93323	3.42e-05
Apc2	-1.3077	8.64e-11
Arhgap21	-0.62592	0.0045746
Arhgap23	-1.1459	2.63e-08
Arhgap32	-1.3427	7.71e-11
Arhgap33	-1.4064	1.31e-12
Arhgdia	-0.47794	0.035101
Arhgef10l	-0.53925	0.022818
Arhgef11	-0.68301	0.0026589
Arhgef12	-1.3262	2.14e-10
Arhgef7	-0.65137	0.0037125
Arid1a	-0.77176	0.00042963
Arid2	-0.95049	4.34e-05
Arl3	0.90946	3.24e-05
Arnt2	-0.71747	0.00072016
Arrb1	-1.8673	1.87e-18
Ash1l	-0.69289	0.0018339
Atf4	0.61611	0.0044573
Atf7ip	-1.2121	9.82e-08
Atg2b	-0.58531	0.0099462
Atp13a2	-0.79279	0.00013614
Atp2b4	-1.4491	6.57e-05
Atp6v1f	0.85592	0.00036111
Atxn1	-1.3158	6.57e-09
Auts2	-1.0926	0.00074184
B3gat1	-0.76948	0.00072611
Bcl9l	-1.8031	6.71e-19
Bcr	-1.1364	4.4e-07
Birc6	-1.394	1.7e-11
Bmpr2	-1.6396	3.44e-15
Brd4	-0.94049	1.05e-05
Brsk2	-1.2788	1.12e-09
Bsn	-1.5025	8.14e-12
Bzrap1	-1.1299	4.9e-08
C2cd2l	-0.74708	0.00054226
Cabin1	-0.94661	1.19e-05
Cacna1b	-0.87865	3.41e-05
Cacna1d	-0.81378	0.00032456
Cacna1e	-2.7534	2.87e-40
Cacnb1	-0.99997	2.22e-06
Cadps	-0.82759	9.2e-05
Calr	0.64405	0.0037636
Camk2a	-1.0634	1.41e-07
Camkk2	-0.67534	0.007147
Camta2	-0.90579	1.26e-05
Caskin1	-1.0502	2.25e-07
Cbx3	0.57006	0.010058
Cbx6	-0.78452	0.0001891
Cdc42bpa	-1.041	5.03e-07
Cdc42bpb	-0.97923	1.37e-06
Cdk5r1	-0.92705	1.61e-05
Cdk5r2	-0.50847	0.028972
Cdk6	-2.5638	0.017883
Cdkl5	-1.5869	2.26e-08
Celf5	-0.82627	6.24e-05
Celsr2	-2.239	3.15e-29
Chd3	-0.82969	4.13e-05
Chd4	-0.99368	1.55e-06
Chd5	-1.729	6.35e-18
Chn1	0.7653	0.0054018
Chst2	-0.69153	0.0014902
Cit	-1.5848	1.41e-13
Clip3	-1.3544	6.09e-11
Cplx1	-0.51337	0.030112
Cplx2	-1.2351	2.53e-08
Crebbp	-0.63776	0.012732
Crtc1	-1.3766	3.81e-10
Ctnnd2	-1.0625	1.61e-07
Cul9	-0.67765	0.0043783
Dag1	-0.87375	0.0046204
Dagla	-0.95534	6.22e-06
Dctn1	-0.54838	0.012127
Dgkz	-0.68309	0.0014578
Dhx30	-0.49465	0.032604
Dicer1	-0.70786	0.0026742
Dido1	-0.73211	0.0017893
Dip2a	-1.125	2.17e-07
Dip2c	-0.9305	1.34e-05
Diras2	-1.2774	0.0001598
Dlg2	-0.9661	4.88e-06
Dlg4	-0.60477	0.0053271
Dlg5	-1.2692	4.15e-09
Dlgap1	-0.76346	0.00032654
Dlgap2	-1.3924	3.85e-06
Dlgap3	-0.76711	0.0002543
Dlgap4	-0.84152	6.66e-05
Dmwd	-0.58385	0.010331
Dnm1	-0.59035	0.0052438
Dock3	-1.1321	5.01e-08
Dock4	-1.4618	1.77e-12
Dopey2	-0.61327	0.0097814
Dot1l	-1.2533	1.97e-08
Dscam	-1.0115	5.82e-06
Dscaml1	-1.1482	1.82e-07
Dst	-1.7258	2.1e-18
Dtx1	-0.63225	0.0064604
Dusp8	-1.0761	3.84e-07
Dync1h1	-1.2072	2.06e-09
Dynll1	0.65333	0.0024668
Eef1a1	0.69538	0.0042707
Eef1a2	-0.61213	0.004164
Ehmt1	-0.67732	0.0031201
Ehmt2	-0.67733	0.0017677
Eif4g1	-1.0726	1.74e-06
Eif4g3	-0.57169	0.010472
Elfn2	-1.7479	6.37e-17
Elmo2	-0.56716	0.014629
Eml2	-0.52897	0.020154
Ep300	-1.9351	2.88e-10
Ep400	-0.70755	0.0015818
Epn1	-0.51582	0.020769
Extl3	-0.97665	6.97e-06
Fam120a	-0.5381	0.016734
Fam160a2	-0.66033	0.0041654
Fam171b	-0.50224	0.033221
Fam65a	-0.65296	0.0033813
Fasn	-0.89668	0.001937
Fat1	-0.99515	0.00085993
Fat3	-1.2594	2.74e-05
Fbxl16	-1.0776	1.15e-07
Fbxl19	-0.63988	0.0041881
Fbxo41	-1.5141	6.06e-13
Fcho1	-1.0128	0.00060096
Fibp	0.50219	0.046282
Fkbp3	0.87771	0.00032682
Foxk2	-0.48122	0.043828
Foxo3	-1.1771	1.19e-06
Frmpd4	-0.56597	0.020176
Fry	-0.51072	0.027807
Gabbr2	-0.64468	0.0030903
Gabrd	0.96976	0.0069565
Gas7	-0.46181	0.047086
Gcn1l1	-0.75609	0.00047834
Gnaz	-0.75453	0.00064268
Golga5	0.57087	0.032054
Gpam	-1.3099	0.00028129
Gpm6a	0.98656	9.58e-06
Gria1	-0.76179	0.00023859
Grik3	-2.0214	1.32e-20
Grik5	-0.82249	6.46e-05
Grin2a	-2.5045	9.32e-28
Grin2b	-3.0017	1.39e-43
Grm5	-1.3362	8.66e-11
Gsk3b	-1.6193	1.88e-14
Gtf3c1	-0.63485	0.0045385
Hcn2	-0.73194	0.001376
Hdac4	-1.8046	1.64e-16
Hdlbp	-0.64631	0.0028549
Herc2	-0.70904	0.00090549
Hint1	0.80327	0.00010938
Hipk2	-2.9621	4.23e-34
Hipk3	-1.1293	1.38e-06
Hivep3	-1.9023	2.15e-17
Hnrnpul1	-0.53609	0.01456
Htt	-0.94068	1.23e-05
Igsf9b	-3.621	2.53e-45
Inpp4a	-1.316	1.15e-10
Ints1	-0.54664	0.025304
Ipo4	-0.61932	0.0064156
Iqsec3	-0.77741	0.00022015
Itsn1	-1.1609	0.00056878
Jph4	-1.0209	3.52e-07
Kalrn	-0.57744	0.012087
Kcna2	-2.4873	2.3e-24
Kcnb1	-1.151	1.71e-07
Kcnc3	-1.2343	1.86e-09
Kcnh1	-0.61112	0.014424
Kcnh7	-0.90566	0.041808
Kcnma1	-1.9241	3.86e-16
Kcnq2	-1.8065	5.06e-19
Kcnq3	-1.9761	0.00013041
Kcnt1	-1.3299	9.9e-08
Kdm4b	-0.60003	0.0077174
Kdm6b	-1.3377	8.72e-09
Kif1a	-1.7308	8.06e-19
Kif21b	-2.9013	2.7e-42
Kif3c	-0.64802	0.0026585
Kif5c	-1.0369	2.83e-07
Kndc1	-1.2549	9.22e-09
Lhfpl4	-1.4694	3.85e-11
Lmtk2	-0.57839	0.010574
Lrp1	-1.0987	3.75e-08
Lrp3	-0.56259	0.013156
Lrp8	-1.4882	1.3e-11
Lrrc4b	-0.54347	0.011958
Lrrc7	-1.7407	5.93e-16
Lrrc8b	-1.1852	1.15e-05
Lrrn2	-0.48723	0.032178
Lynx1	-0.5892	0.010956
Macf1	-1.3672	8.11e-12
Magi2	-0.87944	4.42e-05
Man2a2	-0.85787	0.00011838
Map1a	-0.95415	8.62e-06
Map1b	-0.58494	0.0075749
Map2	-1.0283	2.81e-07
Map7d1	-0.80495	0.000138
Mapk8ip3	-0.81988	8.19e-05
Mapkbp1	-1.1068	6.6e-07
Med13l	-1.3201	6.57e-10
Med16	-0.57274	0.013072
Mef2d	-1.364	1.23e-10
Mfhas1	-1.3419	4.65e-09
Mib1	-1.3634	6.08e-11
Mical2	-0.55125	0.012995
Mink1	-0.77681	0.00019159
Mprip	-0.52045	0.021316
Mtss1l	-1.4121	4.69e-11
Myo16	-0.77577	0.00038015
Myo18a	-0.81636	0.00012448
Myt1l	-1.0231	7.13e-07
Nat8l	-0.71318	0.00094003
Nav1	-2.1793	1.56e-26
Nav2	-1.1196	1.71e-07
Ncam1	-0.82865	4.48e-05
Ncan	-2.4589	7.79e-10
Ncdn	-0.81	9.01e-05
Ncoa2	-1.4271	2.81e-11
Ncor2	-1.1818	7.95e-09
Ncs1	-1.0721	3.13e-07
Ndst1	-1.8841	9.06e-19
Neurl4	-0.6836	0.0015911
Nf1	-0.6316	0.0052869
Nfic	-1.7213	2.34e-10
Nfix	-1.8945	6.33e-20
Nfya	-0.58019	0.042418
Nfyb	0.73987	0.01142
Ngrn	0.58691	0.014757
Nisch	-0.49169	0.024746
Nlgn2	-1.423	1.43e-11
Nlgn3	-0.96335	3.26e-06
Nos1	-1.995	2.3e-18
Nptxr	-0.74287	0.0019001
Nr3c1	0.85731	0.00011535
Nr3c1	-1.0045	0.00080704
Nrxn2	-0.95733	1.89e-06
Nrxn3	0.74231	0.014777
Nsd1	-1.2199	5.14e-09
Ntrk2	-1.0636	4.99e-06
Ntrk3	-1.2243	1.97e-08
Ogdh	-0.5316	0.021759
Pacs1	-0.63416	0.0042079
Pacs2	-1.311	3.09e-10
Pak6	-0.99128	0.0027883
Pcdh10	-0.63431	0.0046259
Pcdh7	-1.1577	9.59e-08
Pcdh9	-0.75465	0.0012088
Pclo	-0.77651	0.00037091
Pcnx	-0.98624	1.5e-06
Pde4dip	-0.74236	0.00044168
Pdzd2	-1.8205	0.00018114
Peg3	-1.4539	1.8e-09
Phactr1	-0.99763	5.06e-06
Pik3r2	-0.7021	0.0011084
Pikfyve	-0.80907	0.00033258
Pip5k1b	0.73522	0.036945
Pip5k1c	-0.78529	0.0001487
Pitpnm2	-0.62802	0.0045822
Pkd1	-1.2851	4.9e-10
Plcb1	-0.76171	0.00054245
Plch2	-1.0786	2.24e-05
Plec	-1.3642	0.00097424
Plxna1	-2.0591	9.16e-24
Plxna2	-0.73115	0.00077847
Plxna4	-2.2788	4.95e-27
Polr2a	-1.563	1.81e-14
Ppargc1a	-0.62039	0.03263
Ppfia3	-0.81791	0.00010262
Ppm1e	-1.5374	4.47e-08
Prex1	-1.1198	8.21e-08
Prkce	-1.3704	8.83e-12
Ptch1	-1.1299	2.5e-05
Pten	-0.69504	0.0029352
Ptk2b	-0.5423	0.015307
Ptma	0.57562	0.0085591
Ptpn11	-0.49068	0.029297
Ptpn5	-0.57782	0.010845
Ptprd	-0.51062	0.041183
Ptprf	-0.98126	1.52e-06
Ptprg	-1.0562	5.23e-07
Ptprj	-0.7749	0.00064733
Ptprs	-0.75298	0.0004014
Ptprt	-2.0294	1.83e-16
R3hdm1	-0.55515	0.013634
Ralgapb	-0.95047	1.18e-05
Ralgds	-0.63193	0.0047132
Rap1gap	-0.84115	6.31e-05
Rapgef1	-1.2366	3.69e-09
Rapgefl1	-0.57396	0.010455
Rc3h1	-1.6894	2.16e-12
Rc3h2	-0.9278	0.00032542
Rere	-0.80968	0.00016134
Rgs7bp	-1.166	1.3e-06
Rhob	-0.72012	0.009353
Rhobtb2	-0.54103	0.026418
Rimbp2	-0.56281	0.012819
Rpl13a	1.028	3.84e-07
Rpsa	0.96974	0.00045047
Rtn3	0.46792	0.034313
Rusc2	-0.60713	0.0058384
Ryr2	-0.91848	2.36e-05
Samd4b	-0.57586	0.014709
Sap130	-1.354	2.85e-05
Sash1	-0.96115	0.010114
Sbf1	-1.0975	3.89e-08
Scn8a	-1.7922	1.02e-18
Sec16a	-1.0208	9.58e-06
Secisbp2l	-0.48912	0.038438
Setd5	-0.57099	0.010754
Setx	-0.64704	0.0060683
Sgip1	-1.3941	9.43e-08
Sgsm2	-0.55143	0.015107
Shank1	-2.0452	1.28e-25
Shank2	-2.1579	1.28e-14
Sipa1l1	-0.72779	0.00091358
Sipa1l3	-0.98295	4.41e-05
Slc12a5	-1.0798	2.06e-07
Slc17a7	-0.57677	0.0091917
Slc1a2	-1.4044	0.0072787
Slc24a2	-1.8025	2.78e-10
Slc4a3	-0.94032	1.67e-05
Slc4a8	-2.6355	2.21e-29
Slc8a1	-1.9382	2.15e-20
Slc8a2	-0.72467	0.0010711
Smarca4	-0.45845	0.043496
Smarcc2	-0.72819	0.00060887
Smg1	-1.005	2.95e-06
Snap91	-0.80345	0.00010967
Snph	-1.0041	8.16e-07
Snrk	-0.81342	0.00028861
Sobp	-1.2284	3.07e-09
Sod1	0.98921	7.26e-05
Sort1	-1.3176	1.11e-09
Sparcl1	0.65037	0.038384
Speg	-0.602	0.0077954
Spen	-2.3178	1.9e-28
Spred1	-0.96556	0.00010287
Sptan1	-0.61689	0.0044105
Sptb	-2.3539	8.23e-28
Sptbn1	-1.5336	6.12e-15
Srcin1	-1.5768	2.03e-15
Srgap3	-1.8117	8.38e-19
Srpk1	-0.78594	0.00089302
Stox2	-1.6454	7.6e-16
Stxbp1	-0.62837	0.0031446
Stxbp5	-0.84245	0.00011389
Sympk	-0.62801	0.0046243
Syn1	-0.82349	7.39e-05
Syngap1	-1.1855	2.35e-09
Syngr1	-0.90408	1.67e-05
Synj1	-0.80878	0.00013629
Synpo	-0.8391	0.00024278
Syt7	-1.5324	2.71e-13
Taok1	-1.6471	8.86e-15
Taok2	-0.65966	0.0021703
Tcf4	-0.56378	0.017833
Tln2	-1.7211	9.04e-13
Tmem132a	-0.51599	0.027158
Tmem63b	-0.62971	0.0041659
Tmem8b	-0.67523	0.0046913
Tmod2	-0.99374	3.08e-06
Tnik	-1.1773	8.6e-09
Tnk2	-1.138	4.98e-08
Tnks	-1.4474	1.54e-12
Tnrc18	-2.0028	3.4e-24
Tnrc6b	-0.56541	0.013414
Tppp	-1.0097	2.3e-06
Trak2	-0.56984	0.011523
Trim2	-1.3537	2.91e-11
Trim9	-0.5015	0.036842
Trio	-1.2184	2.83e-09
Trrap	-1.0195	9.29e-07
Tsc2	-0.51866	0.028985
Tspan7	0.5287	0.015388
Ttbk1	-1.9297	7.58e-16
Ttbk2	-1.5599	1.18e-10
Ttll7	-0.59847	0.01327
Tulp4	-1.6169	2.07e-15
Ubap2l	-0.54151	0.014626
Ube2a	0.65146	0.0042042
Ube2o	-0.80162	0.00018258
Ube3b	-1.1423	4.55e-07
Ulk1	-0.48813	0.041893
Ulk2	-0.68354	0.0031965
Unc13a	-1.3935	4.74e-08
Unc13b	-1.0828	0.00098318
Usp22	-1.2057	2.24e-09
Wdr13	-0.84046	9.55e-05
Wdr6	-0.62426	0.006442
Wnk2	-1.3199	7.67e-11
Xpo6	-0.53751	0.018653
Zc3h4	-1.5004	3.22e-12
Zcchc14	-1.5949	9.26e-13
Zfhx2	-1.6254	8.84e-05
Zfpm1	-1.0715	0.0014492
Zhx3	-1.1039	0.00036321
Zmiz1	-0.90259	1.17e-05
Zyg11b	-1.3211	8.69e-10
