# Supplementary material for: Alzheimer’s disease-related dysregulation of mRNA translation causes key pathological features with ageing
Source: Transl Psychiatry. 2020 Jun 16;10:192. doi: 10.1038/s41398-020-00882-7 (PMC7297996; doi:10.1038/s41398-020-00882-7)
Supplement: Supplementary file 4 — Supplementary Table 3 [file 41398_2020_882_MOESM4_ESM.xlsx]

## Sheet: Supplementary Table 3
Pathway identifier	Pathway name	#Entities found	#Entities total	#Interactors found	#Interactors total	Entities ratio	Entities pValue	Entities FDR	#Reactions found	#Reactions total	Reactions ratio	Species identifier	Species name	Submitted entities found	Mapped entities	Submitted entities hit interactor	Interacts with	Found reaction identifiers
R-HSA-6794362	Protein-protein interactions at synapses	8	93	1	100	0.0065627	1.42e-05	0.0118703	25	33	0.00270381	9606	Homo sapiens	Rtn3;Ptprd;Lrrn2;Dlg4;Nrxn3;Lrrc4b;Dlgap3	O95886;Q9Y4C0;O43300;P23468;Q9HDB5;P78352;Q9NT99;O95197	Rtn3	O95197	R-HSA-6794338;R-HSA-6794336;R-HSA-6794349;R-HSA-6794348;R-HSA-6797803;R-HSA-6794346;R-HSA-6794345;R-HSA-6794344;R-HSA-8849878;R-HSA-6794357;R-HSA-6794356;R-HSA-6798258;R-HSA-6797810;R-HSA-6797554;R-HSA-6794354;R-HSA-6794353;R-HSA-6794352;R-HSA-6800380;R-HSA-388824;R-HSA-8849882;R-HSA-8849891;R-HSA-8855648;R-HSA-6797568;R-HSA-6797974;R-HSA-8849906
R-HSA-6794361	Neurexins and neuroligins	5	60	0	57	0.004234	0.000579	0.242079	15	19	0.00155674	9606	Homo sapiens	Lrrn2;Dlg4;Nrxn3;Dlgap3				R-HSA-6794338;R-HSA-6794336;R-HSA-6797568;R-HSA-6794349;R-HSA-6794348;R-HSA-6794346;R-HSA-6794345;R-HSA-6794344;R-HSA-6797974;R-HSA-6794357;R-HSA-6794356;R-HSA-6797554;R-HSA-6794354;R-HSA-6794353;R-HSA-6794352
R-HSA-451308	Activation of Ca-permeable Kainate Receptor	2	13	0	2	0.000917	0.00344798	0.677629	2	2	0.000164	9606	Homo sapiens	Dlg4;Grik5				R-HSA-451283;R-HSA-451311
R-HSA-451306	Ionotropic activity of kainate receptors	2	14	0	2	0.000988	0.00390847	0.677629	2	4	0.000328	9606	Homo sapiens	Dlg4;Grik5				R-HSA-451283;R-HSA-451311
R-HSA-8849932	Synaptic adhesion-like molecules	3	23	1	39	0.00162303	0.00465639	0.677629	5	8	0.000655	9606	Homo sapiens	Rtn3;Ptprd;Dlg4	P23468;P78352;O95197	Rtn3	O95197	R-HSA-8849878;R-HSA-8849891;R-HSA-8849906;R-HSA-8855648;R-HSA-8849882
R-HSA-388844	Receptor-type tyrosine-protein phosphatases	2	20	0	4	0.00141133	0.00853666	0.677629	5	6	0.000492	9606	Homo sapiens	Ptprd;Lrrc4b				R-HSA-6798258;R-HSA-6797810;R-HSA-6800380;R-HSA-6797803;R-HSA-388824
R-HSA-9630794	Evasion of Oncogene Induced Senescence Due to Defective p16INK4A binding to CDK4 and CDK6	1	3	0	0	0.000212	0.0170097	0.677629	1	1	8.19e-05	9606	Homo sapiens	Cdk6				R-HSA-9630795
R-HSA-5339700	TCF7L2 mutants don't bind CTBP	1	3	0	0	0.000212	0.0170097	0.677629	1	1	8.19e-05	9606	Homo sapiens	Tcf4				R-HSA-5334052
R-HSA-9632700	Evasion of Oxidative Stress Induced Senescence Due to Defective p16INK4A binding to CDK4 and CDK6	1	3	0	0	0.000212	0.0170097	0.677629	1	1	8.19e-05	9606	Homo sapiens	Cdk6				R-HSA-9630795
R-HSA-451326	Activation of kainate receptors upon glutamate binding	2	34	0	2	0.00239927	0.018374	0.677629	2	6	0.000492	9606	Homo sapiens	Dlg4;Grik5				R-HSA-451283;R-HSA-451311
R-HSA-5628897	TP53 Regulates Metabolic Genes	4	124	2	92	0.00875027	0.0311029	0.677629	9	34	0.00278574	9606	Homo sapiens	Tsc2;Pten	ENST00000371953;P60484;P49815;ENSG00000171862	Pten;Tsc2	P60484;Q92574	R-HSA-198609;R-HSA-2321904;R-HSA-2318752;R-HSA-5632993;R-HSA-380979;R-HSA-165179;R-HSA-5632732;R-HSA-380927;R-HSA-5632939
R-HSA-8943723	Regulation of PTEN mRNA translation	2	29	1	23	0.00204643	0.0348984	0.677629	13	24	0.00196641	9606	Homo sapiens	Pten	ENST00000371953;P60484	Pten	P60484	R-HSA-8944650;R-HSA-8944522;R-HSA-2318752;R-HSA-8944684;R-HSA-8945709;R-HSA-8944706;R-HSA-8944483;R-HSA-8944632;R-HSA-8944569;R-HSA-8948569;R-HSA-8944538;R-HSA-8944497;R-HSA-8944599
R-HSA-9008059	Interleukin-37 signaling	4	36	0	202	0.0025404	0.0459699	0.677629	1	14	0.00114707	9606	Homo sapiens	Ptpn11;Ptpn5				R-HSA-9008894
R-HSA-447038	NrCAM interactions	1	7	0	2	0.000494	0.0501735	0.677629	1	4	0.000328	9606	Homo sapiens	Dlg4				R-HSA-376134
R-HSA-391160	Signal regulatory protein family interactions	2	18	0	50	0.0012702	0.0553329	0.677629	2	10	0.000819	9606	Homo sapiens	Ptpn11;Ptk2b				R-HSA-391152;R-HSA-391150
R-HSA-209563	Axonal growth stimulation	1	5	0	7	0.000353	0.0609796	0.677629	2	2	0.000164	9606	Homo sapiens	Arhgdia				R-HSA-193668;R-HSA-193646
R-HSA-112316	Neuronal System	13	498	8	959	0.0351422	0.0636729	0.677629	74	210	0.0172061	9606	Homo sapiens	Rtn3;Ptprd;Lrrn2;Dlg4;Grik5;Nrxn3;Lrrc4b;Tspan7;Kcnh7;Slc17a7;Cplx1;Dlgap3	O95886;O43300;Q9NS40;Q9HDB5;Q9P2U7;Q9NT99;O95197;Q9Y4C0;P23468;P78352;Q16478;O14810;P41732	Frmpd4;Ptk2b;Dlg4;Rtn3;Dctn1;Dlg4;Speg;Dnm1	Q13224;P12931;Q12959;O95197;15996;Q9NRD5;P10636-8;Q14957;Q12879	R-HSA-888589;R-HSA-9609746;R-HSA-9609744;R-HSA-9611030;R-HSA-6794338;R-HSA-6794336;R-HSA-421007;R-HSA-6794349;R-HSA-6794348;R-HSA-6797803;R-HSA-9610270;R-HSA-6794346;R-HSA-442760;R-HSA-6794345;R-HSA-374922;R-HSA-6794344;R-HSA-9610653;R-HSA-210444;R-HSA-6794357;R-HSA-438037;R-HSA-6794356;R-HSA-6797810;R-HSA-6797554;R-HSA-6794354;R-HSA-6794353;R-HSA-6794352;R-HSA-9609738;R-HSA-9609739;R-HSA-380574;…
R-HSA-5682910	LGI-ADAM interactions	1	14	0	1	0.000988	0.0822277	0.677629	1	5	0.00041	9606	Homo sapiens	Dlg4				R-HSA-5682794
R-HSA-196025	Formation of annular gap junctions	1	11	0	5	0.000776	0.0874648	0.677629	1	2	0.000164	9606	Homo sapiens	Dnm1				R-HSA-196017
R-HSA-68616	Assembly of the ORC complex at the origin of replication	0	6	1	18	0.000423	0.0978503	0.677629	1	5	0.00041	9606	Homo sapiens			Tcf4	O43929	R-HSA-68610
R-HSA-8943724	Regulation of PTEN gene transcription	3	69	0	127	0.0048691	0.0982887	0.677629	13	15	0.00122901	9606	Homo sapiens	Nptxr;Pten				R-HSA-8944104;R-HSA-8943817;R-HSA-6807077;R-HSA-8944397;R-HSA-8944078;R-HSA-8944047;R-HSA-8944099;R-HSA-8943811;R-HSA-8943780;R-HSA-8944420;R-HSA-8944026;R-HSA-8943728;R-HSA-5632939
R-HSA-210746	Regulation of gene expression in endocrine-committed (NEUROG3+) progenitor cells	0	9	1	10	0.000635	0.102999	0.677629	4	4	0.000328	9606	Homo sapiens			Tcf4	Q9Y4Z2;Q13562	R-HSA-210913;R-HSA-210886;R-HSA-210921;R-HSA-210920
R-HSA-380320	Recruitment of NuMA to mitotic centrosomes	2	97	0	0	0.00684496	0.106869	0.677629	2	2	0.000164	9606	Homo sapiens	Dctn1;Dynll1				R-HSA-380316;R-HSA-380508
R-HSA-190873	Gap junction degradation	1	12	0	10	0.000847	0.108119	0.677629	3	4	0.000328	9606	Homo sapiens	Dnm1				R-HSA-196017;R-HSA-190519;R-HSA-190829
R-HSA-8951671	RUNX3 regulates YAP1-mediated transcription	0	9	1	11	0.000635	0.108119	0.677629	1	3	0.000246	9606	Homo sapiens			Tcf4	Q13761	R-HSA-8951676
R-HSA-6791461	RPIA deficiency: failed conversion of RU5P to R5P	0	2	1	20	0.000141	0.113209	0.677629	1	1	8.19e-05	9606	Homo sapiens			Ptpn11	P49247	R-HSA-5660013
R-HSA-5659996	RPIA deficiency: failed conversion of R5P to RU5P	0	2	1	20	0.000141	0.113209	0.677629	1	1	8.19e-05	9606	Homo sapiens			Ptpn11	P49247	R-HSA-5660015
R-HSA-8854518	AURKA Activation by TPX2	2	74	0	32	0.00522193	0.11794	0.677629	2	2	0.000164	9606	Homo sapiens	Dctn1;Dynll1				R-HSA-8853405;R-HSA-8853419
R-HSA-77595	Processing of Intronless Pre-mRNAs	1	19	0	4	0.00134077	0.123304	0.677629	5	5	0.00041	9606	Homo sapiens	Sympk				R-HSA-77589;R-HSA-77591;R-HSA-77590;R-HSA-77593;R-HSA-77592
R-HSA-169131	Inhibition of PKR	0	2	1	24	0.000141	0.133285	0.677629	1	2	0.000164	9606	Homo sapiens			Dhx30	P19525	R-HSA-168896
R-HSA-8941856	RUNX3 regulates NOTCH signaling	0	16	1	11	0.00112907	0.133285	0.677629	2	7	0.000574	9606	Homo sapiens			Tcf4	Q13761	R-HSA-8878193;R-HSA-8878220
R-HSA-9630747	Diseases of Cellular Senescence	1	3	0	24	0.000212	0.138234	0.677629	1	2	0.000164	9606	Homo sapiens	Cdk6				R-HSA-9630795
R-HSA-9632693	Evasion of Oxidative Stress Induced Senescence Due to p16INK4A Defects	1	3	0	24	0.000212	0.138234	0.677629	1	2	0.000164	9606	Homo sapiens	Cdk6				R-HSA-9630795
R-HSA-9630750	Evasion of Oncogene Induced Senescence Due to p16INK4A Defects	1	3	0	24	0.000212	0.138234	0.677629	1	2	0.000164	9606	Homo sapiens	Cdk6				R-HSA-9630795
R-HSA-6791465	Pentose phosphate pathway disease	0	8	1	20	0.000565	0.143154	0.677629	2	4	0.000328	9606	Homo sapiens			Ptpn11	P49247	R-HSA-5660015;R-HSA-5660013
R-HSA-5250982	Toxicity of tetanus toxin (TeNT)	0	6	1	22	0.000423	0.148046	0.677629	1	5	0.00041	9606	Homo sapiens			Cplx1	P63027	R-HSA-5228578
R-HSA-8939243	RUNX1 interacts with co-factors whose precise effect on RUNX1 targets is not known	2	39	0	86	0.0027521	0.152674	0.677629	2	5	0.00041	9606	Homo sapiens	Nptxr;Smarca4				R-HSA-8938217;R-HSA-8937989
R-HSA-5250981	Toxicity of botulinum toxin type F (BoNT/F)	0	9	1	20	0.000635	0.152911	0.677629	1	5	0.00041	9606	Homo sapiens			Cplx1	P63027	R-HSA-5250892
R-HSA-5250955	Toxicity of botulinum toxin type D (BoNT/D)	0	9	1	20	0.000635	0.152911	0.677629	1	5	0.00041	9606	Homo sapiens			Cplx1	P63027	R-HSA-5250606
R-HSA-3371497	HSP90 chaperone cycle for steroid hormone receptors (SHR)	2	70	0	56	0.00493967	0.154659	0.677629	1	12	0.000983	9606	Homo sapiens	Dctn1;Dynll1				R-HSA-5618080
R-HSA-9617324	Negative regulation of NMDA receptor-mediated neuronal transmission	1	27	0	3	0.0019053	0.157748	0.677629	1	4	0.000328	9606	Homo sapiens	Dlg4				R-HSA-9617326
R-HSA-2644605	FBXW7 Mutants and NOTCH1 in Cancer	0	6	1	25	0.000423	0.162558	0.677629	1	1	8.19e-05	9606	Homo sapiens			Smarca4	P46531	R-HSA-2220978
R-HSA-2644607	Loss of Function of FBXW7 in Cancer and NOTCH1 Signaling	0	6	1	25	0.000423	0.162558	0.677629	1	1	8.19e-05	9606	Homo sapiens			Smarca4	P46531	R-HSA-2220978
R-HSA-438066	Unblocking of NMDA receptors, glutamate binding and activation	1	28	0	4	0.00197587	0.16734	0.677629	5	5	0.00041	9606	Homo sapiens	Dlg4				R-HSA-432164;R-HSA-438037;R-HSA-432162;R-HSA-432172;R-HSA-9614185
R-HSA-193697	p75NTR regulates axonogenesis	1	12	0	21	0.000847	0.16734	0.677629	4	8	0.000655	9606	Homo sapiens	Arhgdia				R-HSA-9012761;R-HSA-193696;R-HSA-193668;R-HSA-193646
R-HSA-193634	Axonal growth inhibition (RHOA activation)	1	11	0	21	0.000776	0.16734	0.677629	2	6	0.000492	9606	Homo sapiens	Arhgdia				R-HSA-9012761;R-HSA-193696
R-HSA-5250958	Toxicity of botulinum toxin type B (BoNT/B)	0	11	1	22	0.000776	0.172096	0.677629	1	5	0.00041	9606	Homo sapiens			Cplx1	P63027	R-HSA-194796
R-HSA-380270	Recruitment of mitotic centrosome proteins and complexes	2	81	0	53	0.0057159	0.174776	0.677629	3	3	0.000246	9606	Homo sapiens	Dctn1;Dynll1				R-HSA-380311;R-HSA-380455;R-HSA-380283
R-HSA-187706	Signalling to p38 via RIT and RIN	0	8	1	28	0.000565	0.176824	0.677629	1	3	0.000246	9606	Homo sapiens			Dnm1	15996	R-HSA-187746
R-HSA-428643	Organic anion transporters	1	25	0	9	0.00176417	0.176824	0.677629	1	9	0.000737	9606	Homo sapiens	Slc17a7				R-HSA-428052
R-HSA-5674404	PTEN Loss of Function in Cancer	1	3	0	32	0.000212	0.181526	0.677629	1	1	8.19e-05	9606	Homo sapiens	Pten				R-HSA-2317387
R-HSA-75067	Processing of Capped Intronless Pre-mRNA	1	28	0	8	0.00197587	0.181526	0.677629	5	10	0.000819	9606	Homo sapiens	Sympk				R-HSA-77589;R-HSA-77591;R-HSA-77590;R-HSA-77593;R-HSA-77592
R-HSA-112412	SOS-mediated signalling	0	9	1	28	0.000635	0.181526	0.677629	1	2	0.000164	9606	Homo sapiens			Dnm1	15996	R-HSA-109817
R-HSA-446205	Synthesis of GDP-mannose	0	11	1	24	0.000776	0.181526	0.677629	1	3	0.000246	9606	Homo sapiens			Dnm1	15996	R-HSA-446221
R-HSA-2660826	Constitutive Signaling by NOTCH1 t(7;9)(NOTCH1:M1580_K2555) Translocation Mutant	0	8	1	29	0.000565	0.181526	0.677629	1	5	0.00041	9606	Homo sapiens			Smarca4	P46531	R-HSA-2666278
R-HSA-2660825	Signaling by NOTCH1 t(7;9)(NOTCH1:M1580_K2555) Translocation Mutant	0	8	1	29	0.000565	0.181526	0.677629	1	5	0.00041	9606	Homo sapiens			Smarca4	P46531	R-HSA-2666278
R-HSA-8957275	Post-translational protein phosphorylation	2	109	0	27	0.00769176	0.182938	0.677629	1	1	8.19e-05	9606	Homo sapiens	Tmem132a;Sparcl1				R-HSA-8952289
R-HSA-8865999	MET activates PTPN11	1	5	0	33	0.000353	0.186201	0.677629	1	1	8.19e-05	9606	Homo sapiens	Ptpn11				R-HSA-8865994
R-HSA-9645135	STAT5 Activation	1	9	0	27	0.000635	0.186201	0.677629	3	3	0.000246	9606	Homo sapiens	Ptpn11				R-HSA-9645137;R-HSA-9645126;R-HSA-9645134
R-HSA-72731	Recycling of eIF2:GDP	0	10	1	28	0.000706	0.186201	0.677629	1	2	0.000164	9606	Homo sapiens			Dnm1	15996	R-HSA-72722
R-HSA-9032759	NTRK2 activates RAC1	0	7	1	31	0.000494	0.186201	0.677629	1	2	0.000164	9606	Homo sapiens			Dnm1	15996	R-HSA-9032798
R-HSA-6785631	ERBB2 Regulates Cell Motility	0	19	2	19	0.00134077	0.195472	0.677629	1	2	0.000164	9606	Homo sapiens			Tcf4;Tcf4	Q9Y316	R-HSA-6785636
R-HSA-111457	Release of apoptotic factors from the mitochondria	0	5	1	34	0.000353	0.200068	0.677629	2	4	0.000328	9606	Homo sapiens			Dynll1	Q9NR28	R-HSA-9627106;R-HSA-114307
R-HSA-6811436	COPI-independent Golgi-to-ER retrograde traffic	2	63	2	89	0.0044457	0.201496	0.677629	3	7	0.000574	9606	Homo sapiens	Dctn1;Dynll1	P63167;Q14203	Dctn1;Dnm1	P43034;15996	R-HSA-8849350;R-HSA-8849353;R-HSA-8850041
R-HSA-165181	Inhibition of TSC complex formation by PKB	1	6	0	36	0.000423	0.209183	0.677629	2	2	0.000164	9606	Homo sapiens	Tsc2				R-HSA-165162;R-HSA-165182
R-HSA-428540	Activation of RAC1	0	15	1	28	0.0010585	0.209183	0.677629	1	4	0.000328	9606	Homo sapiens			Dnm1	15996	R-HSA-428535
R-HSA-8875555	MET activates RAP1 and RAC1	0	13	1	33	0.000917	0.213701	0.677629	2	5	0.00041	9606	Homo sapiens			Dnm1	15996	R-HSA-8875591;R-HSA-8875568
R-HSA-5626978	TNFR1-mediated ceramide production	0	6	1	36	0.000423	0.213701	0.677629	1	3	0.000246	9606	Homo sapiens			Dynll1	P63244	R-HSA-5626982
R-HSA-210744	Regulation of gene expression in late stage (branching morphogenesis) pancreatic bud precursor cells	0	20	1	22	0.00141133	0.213701	0.677629	1	4	0.000328	9606	Homo sapiens			Tcf4	Q9Y4Z2	R-HSA-210836
R-HSA-5250989	Toxicity of botulinum toxin type G (BoNT/G)	0	7	1	36	0.000494	0.218194	0.677629	1	5	0.00041	9606	Homo sapiens			Cplx1	P63027	R-HSA-5250962
R-HSA-2691230	Signaling by NOTCH1 HD Domain Mutants in Cancer	0	16	1	29	0.00112907	0.218194	0.677629	1	6	0.000492	9606	Homo sapiens			Smarca4	P46531	R-HSA-2730752
R-HSA-2691232	Constitutive Signaling by NOTCH1 HD Domain Mutants	0	16	1	29	0.00112907	0.218194	0.677629	1	6	0.000492	9606	Homo sapiens			Smarca4	P46531	R-HSA-2730752
R-HSA-2132295	MHC class II antigen presentation	3	148	1	142	0.0104439	0.222156	0.677629	5	26	0.00213027	9606	Homo sapiens	Dctn1;Dnm1;Dynll1	Q05193;P63167;Q14203	Dnm1	15996	R-HSA-2213248;R-HSA-2130641;R-HSA-8951498;R-HSA-2130725;R-HSA-2130619
R-HSA-1296072	Voltage gated Potassium channels	1	44	0	0	0.00310493	0.222661	0.677629	1	1	8.19e-05	9606	Homo sapiens	Kcnh7				R-HSA-1296127
R-HSA-5626467	RHO GTPases activate IQGAPs	0	36	1	10	0.0025404	0.227104	0.677629	1	5	0.00041	9606	Homo sapiens			Dctn1	P30622	R-HSA-5672329
R-HSA-1963640	GRB2 events in ERBB2 signaling	0	20	1	28	0.00141133	0.231521	0.677629	2	4	0.000328	9606	Homo sapiens			Dnm1	15996	R-HSA-1250498;R-HSA-1306972
R-HSA-380259	Loss of Nlp from mitotic centrosomes	2	71	0	92	0.00501023	0.232855	0.677629	2	2	0.000164	9606	Homo sapiens	Dctn1;Dynll1				R-HSA-380272;R-HSA-380303
R-HSA-380284	Loss of proteins required for interphase microtubule organization from the centrosome	2	71	0	94	0.00501023	0.237064	0.677629	3	3	0.000246	9606	Homo sapiens	Dctn1;Dynll1				R-HSA-380294;R-HSA-380272;R-HSA-380303
R-HSA-1368071	NR1D1 (REV-ERBA) represses gene expression	0	5	1	46	0.000353	0.24028	0.677629	1	1	8.19e-05	9606	Homo sapiens			Smarca4	O75376	R-HSA-5663252
R-HSA-392851	Prostacyclin signalling through prostacyclin receptor	0	23	1	28	0.00162303	0.244622	0.677629	1	4	0.000328	9606	Homo sapiens			Dnm1	15996	R-HSA-392870
R-HSA-2151209	Activation of PPARGC1A (PGC-1alpha) by phosphorylation	1	13	0	37	0.000917	0.24894	0.677629	2	2	0.000164	9606	Homo sapiens	Ppargc1a				R-HSA-1592233;R-HSA-1592244
R-HSA-549127	Organic cation transport	0	39	1	11	0.0027521	0.24894	0.677629	1	9	0.000737	9606	Homo sapiens			Cdk6	Q01196	R-HSA-549241
R-HSA-196843	Vitamin B2 (riboflavin) metabolism	0	17	1	36	0.00119963	0.253233	0.677629	1	5	0.00041	9606	Homo sapiens			Tcf4	Q8NFF5	R-HSA-196929
R-HSA-194840	Rho GTPase cycle	2	144	1	28	0.0101616	0.253934	0.677629	3	5	0.00041	9606	Homo sapiens	Arhgef10l;Arhgdia	P52565;Q9HCE6	Dnm1	15996	R-HSA-194913;R-HSA-194854;R-HSA-195146
R-HSA-442982	Ras activation upon Ca2+ influx through NMDA receptor	1	26	1	28	0.00183473	0.257502	0.677629	2	2	0.000164	9606	Homo sapiens	Dlg4	P78352	Dnm1	15996	R-HSA-442732;R-HSA-442760
R-HSA-8955332	Carboxyterminal post-translational modifications of tubulin	1	52	0	0	0.00366947	0.257502	0.677629	1	6	0.000492	9606	Homo sapiens	Ttll7				R-HSA-8865774
R-HSA-2485179	Activation of the phototransduction cascade	0	19	1	35	0.00134077	0.257502	0.677629	1	8	0.000655	9606	Homo sapiens			Dnm1	15996	R-HSA-2485180
R-HSA-210500	Glutamate Neurotransmitter Release Cycle	2	32	0	143	0.00225813	0.260271	0.677629	3	8	0.000655	9606	Homo sapiens	Slc17a7;Cplx1				R-HSA-210426;R-HSA-210430;R-HSA-210444
R-HSA-428930	Thromboxane signalling through TP receptor	0	26	1	29	0.00183473	0.261747	0.677629	2	7	0.000574	9606	Homo sapiens			Dnm1	15996	R-HSA-428917;R-HSA-428750
R-HSA-111463	SMAC (DIABLO) binds to IAPs	0	7	1	51	0.000494	0.261747	0.677629	1	4	0.000328	9606	Homo sapiens			Dynll1	P98170	R-HSA-9627350
R-HSA-5620916	VxPx cargo-targeting to cilium	0	25	1	30	0.00176417	0.261747	0.677629	2	10	0.000819	9606	Homo sapiens			Dnm1	15996	R-HSA-5623508;R-HSA-5623521
R-HSA-9634635	Estrogen-stimulated signaling through PRKCZ	0	11	1	42	0.000776	0.261747	0.677629	1	6	0.000492	9606	Homo sapiens			Dlg4	Q05513	R-HSA-437192
R-HSA-9022707	MECP2 regulates transcription factors	0	10	1	45	0.000706	0.261747	0.677629	1	8	0.000655	9606	Homo sapiens			Ppargc1a	P37231	R-HSA-9017441
R-HSA-380287	Centrosome maturation	2	83	0	94	0.00585703	0.262383	0.677629	6	6	0.000492	9606	Homo sapiens	Dctn1;Dynll1				R-HSA-380311;R-HSA-380455;R-HSA-380294;R-HSA-380272;R-HSA-380303;R-HSA-380283
R-HSA-8854521	Interaction between PHLDA1 and AURKA	0	4	1	50	0.000282	0.265967	0.677629	2	2	0.000164	9606	Homo sapiens			Ptprd	O14965	R-HSA-8853429;R-HSA-8853444
R-HSA-111469	SMAC, XIAP-regulated apoptotic response	0	8	1	51	0.000565	0.265967	0.677629	4	10	0.000819	9606	Homo sapiens			Dynll1	P98170	R-HSA-9627107;R-HSA-9627104;R-HSA-9627350;R-HSA-9627369
R-HSA-69560	Transcriptional activation of p53 responsive genes	0	6	1	50	0.000423	0.270164	0.677629	1	5	0.00041	9606	Homo sapiens			Tcf4	P38936	R-HSA-6803411
R-HSA-69895	Transcriptional activation of cell cycle inhibitor p21	0	6	1	50	0.000423	0.270164	0.677629	1	5	0.00041	9606	Homo sapiens			Tcf4	P38936	R-HSA-6803411
R-HSA-8934593	Regulation of RUNX1 Expression and Activity	2	32	2	152	0.00225813	0.272947	0.677629	9	19	0.00155674	9606	Homo sapiens	Cdk6;Ptpn11	Q00534;Q06124	Ptk2b;Cdk6	P12931;Q01196	R-HSA-8935785;R-HSA-8937728;R-HSA-8937744;R-HSA-8937682;R-HSA-8938867;R-HSA-8938853;R-HSA-8937767;R-HSA-8938887;R-HSA-8865320
R-HSA-202040	G-protein activation	0	30	1	28	0.002117	0.274337	0.677629	2	6	0.000492	9606	Homo sapiens			Dnm1	15996	R-HSA-167415;R-HSA-167429
R-HSA-9017802	Noncanonical activation of NOTCH3	0	8	2	50	0.000565	0.278486	0.677629	1	2	0.000164	9606	Homo sapiens			Dhx30;Fam120a	P67809	R-HSA-9017797
R-HSA-5620912	Anchoring of the basal body to the plasma membrane	2	99	1	102	0.0069861	0.279284	0.677629	8	9	0.000737	9606	Homo sapiens	Dctn1;Dynll1	P63167;Q14203-2	Dnm1	15996	R-HSA-5626228;R-HSA-5626227;R-HSA-5626220;R-HSA-5626223;R-HSA-5626681;R-HSA-5617816;R-HSA-5626699;R-HSA-5638009
R-HSA-6806942	MET Receptor Activation	0	9	1	51	0.000635	0.282612	0.677629	1	5	0.00041	9606	Homo sapiens			Ptpn11	P08581	R-HSA-6800298
R-HSA-400042	Adrenaline,noradrenaline inhibits insulin secretion	0	32	1	28	0.00225813	0.282612	0.677629	1	6	0.000492	9606	Homo sapiens			Dnm1	15996	R-HSA-400092
R-HSA-139910	Activation of BMF and translocation to mitochondria	0	5	1	56	0.000353	0.290794	0.677629	2	2	0.000164	9606	Homo sapiens			Dynll1	Q96LC9	R-HSA-139908;R-HSA-139909
R-HSA-179812	GRB2 events in EGFR signaling	0	15	1	48	0.0010585	0.290794	0.677629	1	3	0.000246	9606	Homo sapiens			Dnm1	15996	R-HSA-177938
R-HSA-199418	Negative regulation of the PI3K/AKT network	3	134	1	202	0.00945593	0.290965	0.677629	3	10	0.000819	9606	Homo sapiens	Ptpn11;Pten;Pip5k1b	P60484;Q06124;O14986	Pten	P60484	R-HSA-2316434;R-HSA-199456;R-HSA-1676082
R-HSA-110312	Translesion synthesis by REV1	0	19	2	45	0.00134077	0.29485	0.677629	1	5	0.00041	9606	Homo sapiens			Tcf4;Tcf4	Q9UI95	R-HSA-110322
R-HSA-1169092	Activation of RAS in B cells	0	10	1	55	0.000706	0.302893	0.677629	1	2	0.000164	9606	Homo sapiens			Dnm1	15996	R-HSA-1168636
R-HSA-8941855	RUNX3 regulates CDKN1A transcription	0	8	2	57	0.000565	0.30688	0.677629	5	6	0.000492	9606	Homo sapiens			Tcf4;Tcf4	Q13761;P38936	R-HSA-8878117;R-HSA-8878130;R-HSA-8952128;R-HSA-8878143;R-HSA-8878186
R-HSA-73772	RNA Polymerase I Promoter Escape	1	64	0	0	0.00451627	0.30688	0.677629	1	2	0.000164	9606	Homo sapiens	Cbx3				R-HSA-74986
R-HSA-392170	ADP signalling through P2Y purinoceptor 12	0	30	1	36	0.002117	0.30688	0.677629	1	4	0.000328	9606	Homo sapiens			Dnm1	15996	R-HSA-392195
R-HSA-8875360	InlB-mediated entry of Listeria monocytogenes into host cell	0	19	1	48	0.00134077	0.30688	0.677629	1	8	0.000655	9606	Homo sapiens			Ptpn11	P08581	R-HSA-8875371
R-HSA-549132	Organic cation/anion/zwitterion transport	0	52	1	12	0.00366947	0.30688	0.677629	1	12	0.000983	9606	Homo sapiens			Cdk6	Q01196	R-HSA-549241
R-HSA-113501	Inhibition of replication initiation of damaged DNA by RB1/E2F1	0	13	1	55	0.000917	0.310845	0.677629	1	3	0.000246	9606	Homo sapiens			Dgkz	P06400	R-HSA-113503
R-HSA-170984	ARMS-mediated activation	0	12	1	55	0.000847	0.310845	0.677629	1	6	0.000492	9606	Homo sapiens			Dnm1	15996	R-HSA-169904
R-HSA-1483255	PI Metabolism	3	112	2	240	0.00790347	0.314331	0.677629	17	89	0.00729209	9606	Homo sapiens	Pikfyve;Pten;Pip5k1b	P60484;Q9Y2I7;O14986	Pten;Rtn3	P60484;Q9NTJ5	R-HSA-1675866;R-HSA-199456;R-HSA-1675773;R-HSA-1676124;R-HSA-1675921;R-HSA-1676145;R-HSA-1676082;R-HSA-1676114;R-HSA-1676149;R-HSA-1676020;R-HSA-1676168;R-HSA-1676174;R-HSA-1675810;R-HSA-1676005;R-HSA-1676133;R-HSA-1675910;R-HSA-1676134
R-HSA-111446	Activation of BIM and translocation to mitochondria	1	5	0	62	0.000353	0.314787	0.677629	1	2	0.000164	9606	Homo sapiens	Dynll1				R-HSA-139918
R-HSA-9034864	Activated NTRK3 signals through RAS	0	13	1	55	0.000917	0.314787	0.677629	1	4	0.000328	9606	Homo sapiens			Dnm1	15996	R-HSA-9036970
R-HSA-73856	RNA Polymerase II Transcription Termination	1	67	0	0	0.00472797	0.318707	0.677629	2	4	0.000328	9606	Homo sapiens	Sympk				R-HSA-72180;R-HSA-77592
R-HSA-9026519	Activated NTRK2 signals through RAS	0	14	1	55	0.000988	0.318707	0.677629	1	4	0.000328	9606	Homo sapiens			Dnm1	15996	R-HSA-9026891
R-HSA-9619229	Activation of RAC1 downstream of NMDARs	0	12	1	57	0.000847	0.318707	0.677629	1	6	0.000492	9606	Homo sapiens			Dnm1	15996	R-HSA-9619803
R-HSA-9032845	Activated NTRK2 signals through CDK5	0	10	1	59	0.000706	0.318707	0.677629	1	6	0.000492	9606	Homo sapiens			Dnm1	15996	R-HSA-9033292
R-HSA-2428933	SHC-related events triggered by IGF1R	0	15	1	55	0.0010585	0.322605	0.677629	1	5	0.00041	9606	Homo sapiens			Dnm1	15996	R-HSA-5686318
R-HSA-392154	Nitric oxide stimulates guanylate cyclase	0	41	1	27	0.00289323	0.322605	0.677629	1	7	0.000574	9606	Homo sapiens			Dnm1	15996	R-HSA-392152
R-HSA-75892	Platelet Adhesion to exposed collagen	0	16	1	59	0.00112907	0.330334	0.677629	1	6	0.000492	9606	Homo sapiens			Ptk2b	P06241	R-HSA-432295
R-HSA-114508	Effects of PIP2 hydrolysis	1	40	0	30	0.00282267	0.330334	0.677629	1	9	0.000737	9606	Homo sapiens	Dgkz				R-HSA-426240
R-HSA-171007	p38MAPK events	0	18	1	57	0.0012702	0.334166	0.677629	1	5	0.00041	9606	Homo sapiens			Dnm1	15996	R-HSA-171026
R-HSA-168799	Neurotoxicity of clostridium toxins	0	28	1	46	0.00197587	0.334166	0.677629	5	40	0.00327735	9606	Homo sapiens			Cplx1	P63027	R-HSA-5250962;R-HSA-5250892;R-HSA-5228578;R-HSA-5250606;R-HSA-194796
R-HSA-1253288	Downregulation of ERBB4 signaling	0	11	2	61	0.000776	0.337976	0.677629	2	5	0.00041	9606	Homo sapiens			Ptk2b;Pten	P46934;P12931	R-HSA-9612219;R-HSA-1973956
R-HSA-171319	Telomere Extension By Telomerase	0	12	1	66	0.000847	0.341765	0.677629	1	7	0.000574	9606	Homo sapiens			Smarca4	O14746	R-HSA-164616
R-HSA-389948	PD-1 signaling	1	45	1	32	0.0031755	0.345532	0.677629	3	4	0.000328	9606	Homo sapiens	Ptpn11	Q06124	Ptpn11	Q15116	R-HSA-388828;R-HSA-389759;R-HSA-389758
R-HSA-9619483	Activation of AMPK downstream of NMDARs	0	34	1	41	0.00239927	0.345532	0.677629	2	3	0.000246	9606	Homo sapiens			Dctn1	P10636-8	R-HSA-9619542;R-HSA-9619515
R-HSA-113510	E2F mediated regulation of DNA replication	0	22	1	55	0.00155247	0.345532	0.677629	1	4	0.000328	9606	Homo sapiens			Dgkz	P06400	R-HSA-113503
R-HSA-446343	Localization of the PINCH-ILK-PARVIN complex to focal adhesions	0	4	1	74	0.000282	0.349277	0.677629	1	2	0.000164	9606	Homo sapiens			Ptpn11	P49023	R-HSA-446322
R-HSA-947581	Molybdenum cofactor biosynthesis	0	27	1	49	0.0019053	0.349277	0.677629	1	6	0.000492	9606	Homo sapiens			Dnm1	15996	R-HSA-947535
R-HSA-9032500	Activated NTRK2 signals through FYN	0	11	3	68	0.000776	0.353001	0.677629	2	7	0.000574	9606	Homo sapiens			Dlg4;Dlg4;Dnm1	Q13224;15996	R-HSA-9032798;R-HSA-9032582
R-HSA-71064	Lysine catabolism	1	45	1	33	0.0031755	0.353001	0.677629	2	13	0.00106514	9606	Homo sapiens	Ogdh	Q02218	Dnm1	15996	R-HSA-6788611;R-HSA-71037
R-HSA-6787639	GDP-fucose biosynthesis	0	21	1	56	0.0014819	0.353001	0.677629	1	7	0.000574	9606	Homo sapiens			Dnm1	15996	R-HSA-6787533
R-HSA-177504	Retrograde neurotrophin signalling	1	18	2	64	0.0012702	0.356705	0.677629	2	3	0.000246	9606	Homo sapiens	Dnm1	Q05193	Dynll1;Dnm1	O96015;15996	R-HSA-177479;R-HSA-177501
R-HSA-416572	Sema4D induced cell migration and growth-cone collapse	0	24	1	55	0.0016936	0.356705	0.677629	1	6	0.000492	9606	Homo sapiens			Dnm1	15996	R-HSA-416588
R-HSA-72695	Formation of the ternary complex, and subsequently, the 43S complex	0	54	1	24	0.0038106	0.360387	0.677629	2	3	0.000246	9606	Homo sapiens			Dnm1	15996	R-HSA-72663;R-HSA-72669
R-HSA-5654704	SHC-mediated cascade:FGFR3	0	25	1	55	0.00176417	0.360387	0.677629	1	4	0.000328	9606	Homo sapiens			Dnm1	15996	R-HSA-5654647
R-HSA-167044	Signalling to RAS	0	25	1	57	0.00176417	0.360387	0.677629	2	10	0.000819	9606	Homo sapiens			Dnm1	15996	R-HSA-171026;R-HSA-5686071
R-HSA-168276	NS1 Mediated Effects on Host Pathways	0	46	1	33	0.00324607	0.360387	0.677629	1	6	0.000492	9606	Homo sapiens			Dhx30	P19525	R-HSA-168896
R-HSA-5654719	SHC-mediated cascade:FGFR4	0	26	1	55	0.00183473	0.364048	0.677629	1	4	0.000328	9606	Homo sapiens			Dnm1	15996	R-HSA-5654426
R-HSA-429947	Deadenylation of mRNA	0	28	2	59	0.00197587	0.367689	0.677629	2	4	0.000328	9606	Homo sapiens			Eif4g3;Eif4g3	P11940;P06730	R-HSA-429955;R-HSA-429992
R-HSA-2565942	Regulation of PLK1 Activity at G2/M Transition	2	92	0	140	0.00649213	0.371041	0.677629	4	12	0.000983	9606	Homo sapiens	Dctn1;Dynll1				R-HSA-3000319;R-HSA-2574845;R-HSA-3000310;R-HSA-2574840
R-HSA-389960	Formation of tubulin folding intermediates by CCT/TriC	0	30	1	51	0.002117	0.371309	0.677629	1	2	0.000164	9606	Homo sapiens			Dnm1	15996	R-HSA-389954
R-HSA-380972	Energy dependent regulation of mTOR by LKB1-AMPK	1	35	0	49	0.00246983	0.371309	0.677629	2	7	0.000574	9606	Homo sapiens	Tsc2				R-HSA-380979;R-HSA-380927
R-HSA-111459	Activation of caspases through apoptosome-mediated cleavage	0	8	1	78	0.000565	0.374908	0.677629	2	2	0.000164	9606	Homo sapiens			Dynll1	P98170	R-HSA-114261;R-HSA-114252
R-HSA-190704	Oligomerization of connexins into connexons	0	3	1	80	0.000212	0.374908	0.677629	2	3	0.000246	9606	Homo sapiens			C2cd2l	P08034	R-HSA-190681;R-HSA-190687
R-HSA-5654688	SHC-mediated cascade:FGFR1	0	29	1	55	0.00204643	0.374908	0.677629	1	4	0.000328	9606	Homo sapiens			Dnm1	15996	R-HSA-5654600
R-HSA-399955	SEMA3A-Plexin repulsion signaling by inhibiting Integrin adhesion	0	19	1	65	0.00134077	0.374908	0.677629	1	8	0.000655	9606	Homo sapiens			Dnm1	15996	R-HSA-399938
R-HSA-210991	Basigin interactions	0	26	2	56	0.00183473	0.374908	0.677629	1	10	0.000819	9606	Homo sapiens			Pten;Ptpn11	Q03135	R-HSA-204549
R-HSA-400685	Sema4D in semaphorin signaling	0	30	1	55	0.002117	0.378487	0.677629	1	12	0.000983	9606	Homo sapiens			Dnm1	15996	R-HSA-416588
R-HSA-5467340	AXIN missense mutants destabilize the destruction complex	0	14	1	74	0.000988	0.382045	0.677629	1	1	8.19e-05	9606	Homo sapiens			Zfpm1	P49841	R-HSA-4839734
R-HSA-8948747	Regulation of PTEN localization	1	10	2	77	0.000706	0.385584	0.677629	4	4	0.000328	9606	Homo sapiens	Pten	P60484	Pten;Pten	P60484;Q93009	R-HSA-6807126;R-HSA-6807106;R-HSA-6807105;R-HSA-6807118
R-HSA-4839735	AXIN mutants destabilize the destruction complex, activating WNT signaling	0	15	1	74	0.0010585	0.385584	0.677629	1	2	0.000164	9606	Homo sapiens			Zfpm1	P49841	R-HSA-4839734
R-HSA-5654699	SHC-mediated cascade:FGFR2	0	32	1	55	0.00225813	0.385584	0.677629	1	4	0.000328	9606	Homo sapiens			Dnm1	15996	R-HSA-5654402
R-HSA-389513	CTLA4 inhibitory signaling	1	25	0	60	0.00176417	0.385584	0.677629	1	5	0.00041	9606	Homo sapiens	Ptpn11				R-HSA-388829
R-HSA-6807878	COPI-mediated anterograde transport	2	107	0	136	0.00755063	0.387298	0.677629	2	12	0.000983	9606	Homo sapiens	Dctn1;Dynll1				R-HSA-6809006;R-HSA-6809003
R-HSA-446388	Regulation of cytoskeletal remodeling and cell spreading by IPP complex components	0	8	1	81	0.000565	0.389102	0.677629	1	5	0.00041	9606	Homo sapiens			Ptpn11	P49023	R-HSA-446322
R-HSA-1170546	Prolactin receptor signaling	1	18	0	69	0.0012702	0.389102	0.677629	2	14	0.00114707	9606	Homo sapiens	Ptpn11				R-HSA-1369114;R-HSA-1369115
R-HSA-3928663	EPHA-mediated growth cone collapse	0	33	1	56	0.0023287	0.3926	0.677629	1	4	0.000328	9606	Homo sapiens			Dnm1	15996	R-HSA-3928651
R-HSA-5689901	Metalloprotease DUBs	0	32	1	58	0.00225813	0.3926	0.677629	1	6	0.000492	9606	Homo sapiens			Tcf4	Q96FJ0	R-HSA-5696547
R-HSA-68962	Activation of the pre-replicative complex	0	36	1	60	0.0025404	0.3926	0.677629	1	9	0.000737	9606	Homo sapiens			Ptpn11	O75496	R-HSA-69299
R-HSA-6807004	Negative regulation of MET activity	0	25	1	68	0.00176417	0.396079	0.677629	1	10	0.000819	9606	Homo sapiens			Ptpn11	P08581	R-HSA-8875374
R-HSA-68867	Assembly of the pre-replicative complex	0	68	1	30	0.00479853	0.396079	0.677629	1	12	0.000983	9606	Homo sapiens			Tcf4	O43929	R-HSA-68610
R-HSA-1474151	Tetrahydrobiopterin (BH4) synthesis, recycling, salvage and regulation	0	37	1	51	0.00261097	0.396079	0.677629	1	15	0.00122901	9606	Homo sapiens			Dnm1	15996	R-HSA-1474146
R-HSA-2122948	Activated NOTCH1 Transmits Signal to the Nucleus	0	32	1	60	0.00225813	0.399537	0.677629	3	21	0.00172061	9606	Homo sapiens			Smarca4	P46531	R-HSA-157632;R-HSA-157926;R-HSA-157353
R-HSA-72649	Translation initiation complex formation	0	62	1	32	0.00437513	0.402976	0.677629	1	2	0.000164	9606	Homo sapiens			Eif4g3	P11940	R-HSA-156808
R-HSA-399956	CRMPs in Sema3A signaling	0	18	1	72	0.0012702	0.402976	0.677629	1	5	0.00041	9606	Homo sapiens			Zfpm1	P49841	R-HSA-399951
R-HSA-2197563	NOTCH2 intracellular domain regulates transcription	0	16	1	77	0.00112907	0.402976	0.677629	1	9	0.000737	9606	Homo sapiens			Smarca4	Q06330	R-HSA-2197588
R-HSA-380108	Chemokine receptors bind chemokines	0	48	1	62	0.0033872	0.402976	0.677629	1	18	0.00147481	9606	Homo sapiens			C2cd2l	P49682	R-HSA-374248
R-HSA-72187	mRNA 3'-end processing	1	58	0	42	0.00409287	0.406396	0.677629	3	3	0.000246	9606	Homo sapiens	Sympk				R-HSA-8849157;R-HSA-72180;R-HSA-72185
R-HSA-8964539	Glutamate and glutamine metabolism	0	40	1	51	0.00282267	0.406396	0.677629	2	14	0.00114707	9606	Homo sapiens			Dnm1	15996	R-HSA-70600;R-HSA-70589
R-HSA-112411	MAPK1 (ERK2) activation	1	12	0	81	0.000847	0.409796	0.677629	1	3	0.000246	9606	Homo sapiens	Ptpn11				R-HSA-109858
R-HSA-877312	Regulation of IFNG signaling	1	16	0	77	0.00112907	0.409796	0.677629	1	4	0.000328	9606	Homo sapiens	Ptpn11				R-HSA-877308
R-HSA-8964616	G beta:gamma signalling through CDC42	0	21	1	74	0.0014819	0.409796	0.677629	1	6	0.000492	9606	Homo sapiens			Arhgdia	P60953	R-HSA-8964634
R-HSA-8876493	InlA-mediated entry of Listeria monocytogenes into host cells	0	14	1	81	0.000988	0.413177	0.677629	2	5	0.00041	9606	Homo sapiens			Ptk2b	P12931	R-HSA-8876948;R-HSA-112333
R-HSA-110056	MAPK3 (ERK1) activation	1	13	0	83	0.000917	0.416539	0.677629	1	4	0.000328	9606	Homo sapiens	Ptpn11				R-HSA-109857
R-HSA-8983711	OAS antiviral response	0	15	1	80	0.0010585	0.416539	0.677629	1	15	0.00122901	9606	Homo sapiens			Dhx30	Q9Y6K5	R-HSA-8985157
R-HSA-1257604	PIP3 activates AKT signaling	7	315	3	805	0.0222285	0.417934	0.677629	47	86	0.00704629	9606	Homo sapiens	Nptxr;Ptpn11;Tsc2;Pten;Pip5k1b	ENST00000371953;P60484;O95503;Q06124;O14986;P49815;ENSG00000171862	Pten;Pten;Dlg4	P60484;Q93009;Q00987;P42685	R-HSA-8943817;R-HSA-6807206;R-HSA-6807077;R-HSA-8944650;R-HSA-8944522;R-HSA-2318752;R-HSA-198599;R-HSA-8851011;R-HSA-8944397;R-HSA-8850945;R-HSA-8944078;R-HSA-8948800;R-HSA-8944706;R-HSA-8943811;R-HSA-8948569;R-HSA-198609;R-HSA-8944026;R-HSA-8944538;R-HSA-8850961;R-HSA-8944599;R-HSA-8944104;R-HSA-199456;R-HSA-8944684;R-HSA-6807106;R-HSA-8945709;R-HSA-6807105;R-HSA-8847968;R-HSA-8944047;R-HSA-8948…
R-HSA-428542	Regulation of commissural axon pathfinding by SLIT and ROBO	0	12	1	84	0.000847	0.419881	0.677629	1	5	0.00041	9606	Homo sapiens			Ptk2b	P12931	R-HSA-9011241
R-HSA-5620922	BBSome-mediated cargo-targeting to cilium	0	24	1	87	0.0016936	0.419881	0.677629	1	5	0.00041	9606	Homo sapiens			Dctn1	Q96RK4	R-HSA-5624125
R-HSA-170968	Frs2-mediated activation	0	15	2	85	0.0010585	0.423205	0.677629	2	7	0.000574	9606	Homo sapiens			Ptpn11;Dnm1	15996;Q8WU20	R-HSA-170979;R-HSA-170964
R-HSA-168253	Host Interactions with Influenza Factors	0	50	1	47	0.00352833	0.423205	0.677629	1	8	0.000655	9606	Homo sapiens			Dhx30	P19525	R-HSA-168896
R-HSA-71336	Pentose phosphate pathway	0	46	1	55	0.00324607	0.423205	0.677629	2	20	0.00163867	9606	Homo sapiens			Ptpn11	P49247	R-HSA-177784;R-HSA-71306
R-HSA-381426	Regulation of Insulin-like Growth Factor (IGF) transport and uptake by Insulin-like Growth Factor Binding Proteins (IGFBPs)	2	127	0	130	0.00896197	0.427108	0.677629	1	14	0.00114707	9606	Homo sapiens	Tmem132a;Sparcl1				R-HSA-8952289
R-HSA-6802952	Signaling by BRAF and RAF fusions	1	72	0	27	0.0050808	0.429795	0.677629	5	5	0.00041	9606	Homo sapiens	Mprip				R-HSA-6802935;R-HSA-6802934;R-HSA-6802933;R-HSA-6802932;R-HSA-6802927
R-HSA-169893	Prolonged ERK activation events	0	18	2	85	0.0012702	0.429795	0.677629	3	13	0.00106514	9606	Homo sapiens			Ptpn11;Dnm1	15996;Q8WU20	R-HSA-170979;R-HSA-169904;R-HSA-170964
R-HSA-1660499	Synthesis of PIPs at the plasma membrane	2	69	1	192	0.0048691	0.432967	0.677629	7	33	0.00270381	9606	Homo sapiens	Pten;Pip5k1b	P60484;O14986	Pten	P60484	R-HSA-199456;R-HSA-1675773;R-HSA-1676145;R-HSA-1676082;R-HSA-1675810;R-HSA-1676149;R-HSA-1676134
R-HSA-171286	Synthesis and processing of ENV and VPU	0	4	1	95	0.000282	0.433062	0.677629	3	10	0.000819	9606	Homo sapiens			Rtn3	P05919	R-HSA-3149440;R-HSA-3149432;R-HSA-3149433
R-HSA-180336	SHC1 events in EGFR signaling	0	18	1	85	0.0012702	0.433062	0.677629	1	4	0.000328	9606	Homo sapiens			Dnm1	15996	R-HSA-177945
R-HSA-9027284	Erythropoietin activates RAS	0	18	1	85	0.0012702	0.436311	0.677629	1	8	0.000655	9606	Homo sapiens			Dnm1	15996	R-HSA-9029158
R-HSA-163359	Glucagon signaling in metabolic regulation	0	40	1	66	0.00282267	0.439541	0.677629	1	6	0.000492	9606	Homo sapiens			Dnm1	15996	R-HSA-825631
R-HSA-1250347	SHC1 events in ERBB4 signaling	0	20	1	85	0.00141133	0.442753	0.677629	1	4	0.000328	9606	Homo sapiens			Dnm1	15996	R-HSA-1250383
R-HSA-72086	mRNA Capping	0	35	1	73	0.00246983	0.442753	0.677629	1	11	0.000901	9606	Homo sapiens			Dnm1	15996	R-HSA-77081
R-HSA-9013508	NOTCH3 Intracellular Domain Regulates Transcription	0	36	1	71	0.0025404	0.445947	0.677629	1	22	0.00180254	9606	Homo sapiens			Smarca4	Q06330	R-HSA-9013631
R-HSA-446652	Interleukin-1 family signaling	4	163	0	485	0.0115024	0.447282	0.677629	1	79	0.00647276	9606	Homo sapiens	Ptpn11;Ptpn5				R-HSA-9008894
R-HSA-418592	ADP signalling through P2Y purinoceptor 1	0	29	1	77	0.00204643	0.449122	0.677629	1	7	0.000574	9606	Homo sapiens			Dnm1	15996	R-HSA-418579
R-HSA-73817	Purine ribonucleoside monophosphate biosynthesis	0	49	1	58	0.00345777	0.449122	0.677629	1	17	0.00139287	9606	Homo sapiens			Dnm1	15996	R-HSA-111524
R-HSA-6804116	TP53 Regulates Transcription of Genes Involved in G1 Cell Cycle Arrest	0	20	1	92	0.00141133	0.449122	0.677629	1	17	0.00139287	9606	Homo sapiens			Tcf4	P38936	R-HSA-6803411
R-HSA-6811438	Intra-Golgi traffic	1	48	0	61	0.0033872	0.45228	0.677629	2	10	0.000819	9606	Homo sapiens	Golga5				R-HSA-8847635;R-HSA-8847544
R-HSA-71403	Citric acid cycle (TCA cycle)	1	50	1	58	0.00352833	0.45228	0.677629	2	17	0.00139287	9606	Homo sapiens	Ogdh	Q02218	Dnm1	15996	R-HSA-71401;R-HSA-71775
R-HSA-381183	ATF6 (ATF6-alpha) activates chaperone genes	1	15	0	96	0.0010585	0.455419	0.677629	3	5	0.00041	9606	Homo sapiens	Nfya				R-HSA-1791150;R-HSA-1791107;R-HSA-1791121
R-HSA-5625900	RHO GTPases activate CIT	1	23	0	84	0.00162303	0.455419	0.677629	1	6	0.000492	9606	Homo sapiens	Dlg4				R-HSA-5671993
R-HSA-165054	Rev-mediated nuclear export of HIV RNA	0	44	1	67	0.00310493	0.455419	0.677629	1	10	0.000819	9606	Homo sapiens			Dnm1	15996	R-HSA-180687
R-HSA-1632852	Macroautophagy	2	102	2	200	0.0071978	0.456079	0.677629	6	54	0.00442442	9606	Homo sapiens	Tsc2;Dynll1	P63167;P49815	Dynll1;Dlg4	Q13501;Q9C0C7	R-HSA-1632857;R-HSA-1632843;R-HSA-5205673;R-HSA-5672017;R-HSA-5678315;R-HSA-5678313
R-HSA-912694	Regulation of IFNA signaling	1	28	0	79	0.00197587	0.458541	0.677629	1	5	0.00041	9606	Homo sapiens	Ptpn11				R-HSA-997309
R-HSA-380994	ATF4 activates genes in response to endoplasmic reticulum stress	1	33	0	79	0.0023287	0.458541	0.677629	1	7	0.000574	9606	Homo sapiens	Nfya				R-HSA-1791107
R-HSA-205043	NRIF signals cell death from the nucleus	0	18	1	92	0.0012702	0.458541	0.677629	1	7	0.000574	9606	Homo sapiens			Dlg4	Q13501	R-HSA-205008
R-HSA-381033	ATF6 (ATF6-alpha) activates chaperones	1	17	0	96	0.00119963	0.461645	0.677629	3	10	0.000819	9606	Homo sapiens	Nfya				R-HSA-1791150;R-HSA-1791107;R-HSA-1791121
R-HSA-2219528	PI3K/AKT Signaling in Cancer	3	134	1	317	0.00945593	0.461752	0.677629	4	21	0.00172061	9606	Homo sapiens	Ptpn11;Tsc2;Pten	P60484;Q06124;P49815	Dlg4	Q00987	R-HSA-2317387;R-HSA-2399981;R-HSA-2399982;R-HSA-2400009
R-HSA-442742	CREB1 phosphorylation through NMDA receptor-mediated activation of RAS signaling	1	38	1	74	0.00268153	0.464731	0.677629	2	7	0.000574	9606	Homo sapiens	Dlg4	P78352	Dnm1	15996	R-HSA-442732;R-HSA-442760
R-HSA-434316	Fatty Acids bound to GPR40 (FFAR1) regulate insulin secretion	0	19	1	92	0.00134077	0.464731	0.677629	1	5	0.00041	9606	Homo sapiens			Dnm1	15996	R-HSA-416530
R-HSA-9620244	Long-term potentiation	1	31	1	79	0.00218757	0.4678	0.677629	3	7	0.000574	9606	Homo sapiens	Dlg4	P78352	Ptk2b	P12931	R-HSA-445367;R-HSA-9612085;R-HSA-9618750
R-HSA-381676	Glucagon-like Peptide-1 (GLP1) regulates insulin secretion	0	49	1	65	0.00345777	0.470851	0.677629	2	11	0.000901	9606	Homo sapiens			Dnm1	15996	R-HSA-381727;R-HSA-381706
R-HSA-8951936	RUNX3 regulates p14-ARF	0	16	1	97	0.00112907	0.470851	0.677629	1	8	0.000655	9606	Homo sapiens			Cdk6	P24385	R-HSA-8952058
R-HSA-389661	Glyoxylate metabolism and glycine degradation	1	72	0	39	0.0050808	0.470851	0.677629	1	23	0.00188447	9606	Homo sapiens	Ogdh				R-HSA-6792572
R-HSA-2559584	Formation of Senescence-Associated Heterochromatin Foci (SAHF)	0	17	1	99	0.00119963	0.473885	0.677629	1	2	0.000164	9606	Homo sapiens			Dgkz	P06400	R-HSA-4647594
R-HSA-427389	ERCC6 (CSB) and EHMT2 (G9a) positively regulate rRNA expression	1	48	1	75	0.0033872	0.476902	0.677629	1	4	0.000328	9606	Homo sapiens	Cbx3	Q13185	Cbx3	Q13185	R-HSA-427383
R-HSA-456926	Thrombin signalling through proteinase activated receptors (PARs)	0	35	1	84	0.00246983	0.476902	0.677629	2	14	0.00114707	9606	Homo sapiens			Dnm1	15996	R-HSA-114552;R-HSA-114558
R-HSA-2151201	Transcriptional activation of mitochondrial biogenesis	2	87	2	208	0.0061393	0.482355	0.677629	21	32	0.00262188	9606	Homo sapiens	Ppargc1a	ENSG00000109189;Q9UBK2	Ppargc1a;Dynll1	Q16656;P11474	R-HSA-1592249;R-HSA-1592250;R-HSA-1592252;R-HSA-2466369;R-HSA-1605535;R-HSA-2466370;R-HSA-1592242;R-HSA-1605428;R-HSA-1592245;R-HSA-1592246;R-HSA-1592247;R-HSA-1592232;R-HSA-2466391;R-HSA-1592234;R-HSA-1592236;R-HSA-1592238;R-HSA-1368140;R-HSA-2466367;R-HSA-2466392;R-HSA-8940309;R-HSA-1592231
R-HSA-8851805	MET activates RAS signaling	0	15	1	106	0.0010585	0.482884	0.677629	3	10	0.000819	9606	Homo sapiens			Dnm1	15996	R-HSA-8851877;R-HSA-8851827;R-HSA-8851899
R-HSA-5205685	Pink/Parkin Mediated Mitophagy	0	22	1	101	0.00155247	0.482884	0.677629	1	8	0.000655	9606	Homo sapiens			Dlg4	Q13501	R-HSA-5205673
R-HSA-114452	Activation of BH3-only proteins	1	36	1	90	0.0025404	0.485849	0.677629	3	19	0.00155674	9606	Homo sapiens	Dynll1	P63167	Dynll1	Q96LC9	R-HSA-139908;R-HSA-139909;R-HSA-139918
R-HSA-9020558	Interleukin-2 signaling	1	14	0	106	0.000988	0.485849	0.677629	2	18	0.00147481	9606	Homo sapiens	Ptk2b				R-HSA-508451;R-HSA-508513
R-HSA-8856828	Clathrin-mediated endocytosis	2	161	0	133	0.0113612	0.487886	0.677629	18	34	0.00278574	9606	Homo sapiens	Dnm1;Epn1				R-HSA-8868071;R-HSA-8866279;R-HSA-8868230;R-HSA-8866275;R-HSA-8867756;R-HSA-8868236;R-HSA-8868651;R-HSA-8866283;R-HSA-8867754;R-HSA-8868072;R-HSA-8868648;R-HSA-8868661;R-HSA-8868660;R-HSA-8868659;R-HSA-8868658;R-HSA-8869438;R-HSA-8871194;R-HSA-8871193
R-HSA-68877	Mitotic Prometaphase	2	207	0	86	0.0146073	0.487886	0.677629	7	15	0.00122901	9606	Homo sapiens	Dctn1;Dynll1				R-HSA-2484822;R-HSA-375302;R-HSA-380316;R-HSA-380508;R-HSA-1638803;R-HSA-2468287;R-HSA-1638821
R-HSA-3214841	PKMTs methylate histone lysines	1	49	0	74	0.00345777	0.488798	0.677629	2	22	0.00180254	9606	Homo sapiens	Ash1l				R-HSA-5638157;R-HSA-4827383
R-HSA-1362277	Transcription of E2F targets under negative control by DREAM complex	0	25	1	95	0.00176417	0.488798	0.677629	1	12	0.000983	9606	Homo sapiens			Dgkz	P28749	R-HSA-8964525
R-HSA-1980145	Signaling by NOTCH2	0	38	1	82	0.00268153	0.488798	0.677629	1	20	0.00163867	9606	Homo sapiens			Smarca4	Q06330	R-HSA-2197588
R-HSA-8956320	Nucleobase biosynthesis	0	62	1	58	0.00437513	0.488798	0.677629	1	23	0.00188447	9606	Homo sapiens			Dnm1	15996	R-HSA-111524
R-HSA-3134973	LRR FLII-interacting protein 1 (LRRFIP1) activates type I IFN production	0	7	2	112	0.000494	0.49173	0.677629	4	5	0.00041	9606	Homo sapiens			Tcf4;Tcf4	P35222	R-HSA-3134904;R-HSA-3134901;R-HSA-3134883;R-HSA-3134914
R-HSA-8876384	Listeria monocytogenes entry into host cells	0	27	2	97	0.0019053	0.49173	0.677629	3	13	0.00106514	9606	Homo sapiens			Ptk2b;Ptpn11	P08581;P12931	R-HSA-8876948;R-HSA-112333;R-HSA-8875371
R-HSA-392518	Signal amplification	0	42	1	78	0.0029638	0.49173	0.677629	4	18	0.00147481	9606	Homo sapiens			Dnm1	15996	R-HSA-428917;R-HSA-418579;R-HSA-392195;R-HSA-428750
R-HSA-1250196	SHC1 events in ERBB2 signaling	0	35	1	90	0.00246983	0.49173	0.677629	1	6	0.000492	9606	Homo sapiens			Dnm1	15996	R-HSA-1250463
R-HSA-69273	Cyclin A/B1/B2 associated events during G2/M transition	0	32	1	95	0.00225813	0.49173	0.677629	2	25	0.00204834	9606	Homo sapiens			Tcf4	Q08050	R-HSA-4088141;R-HSA-4088024
R-HSA-8856688	Golgi-to-ER retrograde transport	2	148	2	154	0.0104439	0.493379	0.677629	4	18	0.00147481	9606	Homo sapiens	Dctn1;Dynll1	P63167;Q14203	Dctn1;Dnm1	P43034;15996	R-HSA-8849350;R-HSA-6811414;R-HSA-8849353;R-HSA-8850041
R-HSA-187687	Signalling to ERKs	0	39	2	87	0.0027521	0.494645	0.677629	6	26	0.00213027	9606	Homo sapiens			Ptpn11;Dnm1	15996;Q8WU20	R-HSA-171026;R-HSA-187746;R-HSA-170979;R-HSA-5686071;R-HSA-169904;R-HSA-170964
R-HSA-190861	Gap junction assembly	0	41	1	80	0.00289323	0.494645	0.677629	3	16	0.00131094	9606	Homo sapiens			C2cd2l	P08034	R-HSA-190693;R-HSA-190681;R-HSA-190687
R-HSA-9013695	NOTCH4 Intracellular Domain Regulates Transcription	0	26	1	98	0.00183473	0.494645	0.677629	1	9	0.000737	9606	Homo sapiens			Smarca4	Q06330	R-HSA-9013693
R-HSA-5467337	APC truncation mutants have impaired AXIN binding	0	14	1	112	0.000988	0.497544	0.677629	1	1	8.19e-05	9606	Homo sapiens			Zfpm1	P49841	R-HSA-4791278
R-HSA-9609736	Assembly and cell surface presentation of NMDA receptors	1	48	2	78	0.0033872	0.497544	0.677629	15	22	0.00180254	9606	Homo sapiens	Dlg4	P78352	Dlg4;Dlg4	Q13224;Q14957;Q12879	R-HSA-9609746;R-HSA-9610195;R-HSA-9609744;R-HSA-9611030;R-HSA-9610327;R-HSA-9610270;R-HSA-9610879;R-HSA-9610653;R-HSA-9609738;R-HSA-9609739;R-HSA-9611368;R-HSA-9609737;R-HSA-9609742;R-HSA-9609743;R-HSA-9609740
R-HSA-4839744	truncated APC mutants destabilize the destruction complex	0	14	1	112	0.000988	0.497544	0.677629	1	2	0.000164	9606	Homo sapiens			Zfpm1	P49841	R-HSA-4791278
R-HSA-429914	Deadenylation-dependent mRNA decay	0	65	2	64	0.00458683	0.500426	0.677629	2	10	0.000819	9606	Homo sapiens			Eif4g3;Eif4g3	P11940;P06730	R-HSA-429955;R-HSA-429992
R-HSA-432040	Vasopressin regulates renal water homeostasis via Aquaporins	0	52	1	73	0.00366947	0.500426	0.677629	1	15	0.00122901	9606	Homo sapiens			Dnm1	15996	R-HSA-432195
R-HSA-8854214	TBC/RABGAPs	1	49	0	80	0.00345777	0.503292	0.677629	1	14	0.00114707	9606	Homo sapiens	Tsc2				R-HSA-8854302
R-HSA-418886	Netrin mediated repulsion signals	1	10	1	115	0.000706	0.506141	0.677629	2	4	0.000328	9606	Homo sapiens	Ptpn11	Q06124	Ptk2b	P12931	R-HSA-418863;R-HSA-418859
R-HSA-9627069	Regulation of the apoptosome activity	0	13	1	116	0.000917	0.506141	0.677629	1	6	0.000492	9606	Homo sapiens			Dynll1	P98170	R-HSA-9627078
R-HSA-156902	Peptide chain elongation	0	97	1	28	0.00684496	0.508975	0.677629	1	5	0.00041	9606	Homo sapiens			Dnm1	15996	R-HSA-156930
R-HSA-8874081	MET activates PTK2 signaling	0	32	1	95	0.00225813	0.508975	0.677629	1	5	0.00041	9606	Homo sapiens			Ptk2b	P12931	R-HSA-8874083
R-HSA-5663084	Diseases of carbohydrate metabolism	0	81	1	46	0.0057159	0.508975	0.677629	2	44	0.00360508	9606	Homo sapiens			Ptpn11	P49247	R-HSA-5660015;R-HSA-5660013
R-HSA-3928665	EPH-ephrin mediated repulsion of cells	1	55	1	73	0.00388117	0.511792	0.677629	3	9	0.000737	9606	Homo sapiens	Dnm1	Q05193	Dnm1	Q05193;15996	R-HSA-3928654;R-HSA-3928642;R-HSA-3928628
R-HSA-392517	Rap1 signalling	0	24	1	108	0.0016936	0.511792	0.677629	2	7	0.000574	9606	Homo sapiens			Dnm1	15996	R-HSA-354173;R-HSA-939265
R-HSA-111461	Cytochrome c-mediated apoptotic response	0	15	1	118	0.0010585	0.511792	0.677629	3	12	0.000983	9606	Homo sapiens			Dynll1	P98170	R-HSA-114261;R-HSA-9627078;R-HSA-114252
R-HSA-1482788	Acyl chain remodelling of PC	0	40	1	86	0.00282267	0.511792	0.677629	1	9	0.000737	9606	Homo sapiens			C2cd2l	Q8N661	R-HSA-8874435
R-HSA-111458	Formation of apoptosome	0	13	1	118	0.000917	0.511792	0.677629	1	10	0.000819	9606	Homo sapiens			Dynll1	P98170	R-HSA-9627078
R-HSA-936964	Activation of IRF3/IRF7 mediated by TBK1/IKK epsilon	1	20	0	110	0.00141133	0.514593	0.677629	1	9	0.000737	9606	Homo sapiens	Ptpn11				R-HSA-166271
R-HSA-418597	G alpha (z) signalling events	0	62	1	68	0.00437513	0.514593	0.677629	1	13	0.00106514	9606	Homo sapiens			Dnm1	15996	R-HSA-749453
R-HSA-2514859	Inactivation, recovery and regulation of the phototransduction cascade	0	54	1	74	0.0038106	0.514593	0.677629	1	19	0.00155674	9606	Homo sapiens			Dnm1	15996	R-HSA-74885
R-HSA-8978934	Metabolism of cofactors	0	67	1	65	0.00472797	0.514593	0.677629	1	27	0.00221221	9606	Homo sapiens			Dnm1	15996	R-HSA-1474146
R-HSA-6811558	PI5P, PP2A and IER3 Regulate PI3K/AKT Signaling	2	126	0	180	0.0088914	0.516756	0.677629	2	7	0.000574	9606	Homo sapiens	Ptpn11;Pip5k1b				R-HSA-2316434;R-HSA-1676082
R-HSA-210990	PECAM1 interactions	1	14	1	117	0.000988	0.517378	0.677629	6	7	0.000574	9606	Homo sapiens	Ptpn11	Q06124	Ptpn11	P16284	R-HSA-210290;R-HSA-210304;R-HSA-210294;R-HSA-210277;R-HSA-210283;R-HSA-210285
R-HSA-432142	Platelet sensitization by LDL	1	23	1	107	0.00162303	0.517378	0.677629	4	9	0.000737	9606	Homo sapiens	Ptpn11	Q06124	Ptpn11	P16284	R-HSA-210294;R-HSA-210277;R-HSA-432143;R-HSA-435244
R-HSA-351906	Apoptotic cleavage of cell adhesion proteins	0	11	2	118	0.000776	0.517378	0.677629	1	10	0.000819	9606	Homo sapiens			Tcf4;Tcf4	P35222	R-HSA-202969
R-HSA-389958	Cooperation of Prefoldin and TriC/CCT in actin and tubulin folding	0	37	1	92	0.00261097	0.520148	0.677629	1	6	0.000492	9606	Homo sapiens			Dnm1	15996	R-HSA-389954
R-HSA-5389840	Mitochondrial translation elongation	0	94	1	36	0.00663327	0.520148	0.677629	1	8	0.000655	9606	Homo sapiens			Dnm1	15996	R-HSA-5419268
R-HSA-9022699	MECP2 regulates neuronal receptors and channels	0	32	3	98	0.00225813	0.520148	0.677629	3	26	0.00213027	9606	Homo sapiens			Dlg4;Ptpn11;Dlg4	P08581;Q13224;Q12879	R-HSA-9006507;R-HSA-8986940;R-HSA-9020513
R-HSA-5467348	Truncations of AMER1 destabilize the destruction complex	0	14	1	121	0.000988	0.522901	0.677629	1	1	8.19e-05	9606	Homo sapiens			Zfpm1	P49841	R-HSA-4839746
R-HSA-5419276	Mitochondrial translation termination	0	94	1	37	0.00663327	0.522901	0.677629	1	5	0.00041	9606	Homo sapiens			Dnm1	15996	R-HSA-5419264
R-HSA-201688	WNT mediated activation of DVL	1	12	0	121	0.000847	0.525639	0.677629	2	4	0.000328	9606	Homo sapiens	Pip5k1b				R-HSA-3772434;R-HSA-3772436
R-HSA-4839748	AMER1 mutants destabilize the destruction complex	0	15	1	121	0.0010585	0.525639	0.677629	1	2	0.000164	9606	Homo sapiens			Zfpm1	P49841	R-HSA-4839746
R-HSA-1433559	Regulation of KIT signaling	0	18	1	115	0.0012702	0.525639	0.677629	1	8	0.000655	9606	Homo sapiens			Ptpn11	P10721	R-HSA-1433508
R-HSA-1660516	Synthesis of PIPs at the early endosome membrane	1	31	0	103	0.00218757	0.528362	0.677629	2	13	0.00106514	9606	Homo sapiens	Pikfyve				R-HSA-1676168;R-HSA-1676174
R-HSA-6802957	Oncogenic MAPK signaling	1	91	0	41	0.00642156	0.528362	0.677629	5	34	0.00278574	9606	Homo sapiens	Mprip				R-HSA-6802935;R-HSA-6802934;R-HSA-6802933;R-HSA-6802932;R-HSA-6802927
R-HSA-1483248	Synthesis of PIPs at the ER membrane	0	14	1	118	0.000988	0.531069	0.677629	1	5	0.00041	9606	Homo sapiens			Rtn3	Q9NTJ5	R-HSA-1676124
R-HSA-9615017	FOXO-mediated transcription of oxidative stress, metabolic and neuronal genes	1	49	2	88	0.00345777	0.531069	0.677629	6	34	0.00278574	9606	Homo sapiens	Ppargc1a	Q9UBK2	Smarca4;Ptpn11	P04040	R-HSA-9622738;R-HSA-9623168;R-HSA-9623280;R-HSA-9623281;R-HSA-9623192;R-HSA-9623240
R-HSA-435368	Zinc efflux and compartmentalization by the SLC30 family	0	8	1	127	0.000565	0.531069	0.677629	1	7	0.000574	9606	Homo sapiens			Rtn3	Q8IWU4	R-HSA-437136
R-HSA-192823	Viral mRNA Translation	0	114	1	20	0.0080446	0.53376	0.677629	1	2	0.000164	9606	Homo sapiens			Nisch	P03496	R-HSA-192841
R-HSA-1660517	Synthesis of PIPs at the late endosome membrane	1	22	0	115	0.00155247	0.53376	0.677629	3	7	0.000574	9606	Homo sapiens	Pikfyve				R-HSA-1675866;R-HSA-1676020;R-HSA-1675910
R-HSA-416482	G alpha (12/13) signalling events	1	85	2	53	0.00599816	0.53376	0.677629	4	14	0.00114707	9606	Homo sapiens	Arhgef10l	Q9HCE6	Tcf4;Dnm1	Q92888;15996	R-HSA-114544;R-HSA-114548;R-HSA-419166;R-HSA-751029
R-HSA-180746	Nuclear import of Rev protein	0	41	1	96	0.00289323	0.53376	0.677629	1	7	0.000574	9606	Homo sapiens			Dnm1	15996	R-HSA-180687
R-HSA-1855204	Synthesis of IP3 and IP4 in the cytosol	1	39	0	95	0.0027521	0.53376	0.677629	1	12	0.000983	9606	Homo sapiens	Pten				R-HSA-1855205
R-HSA-2514856	The phototransduction cascade	0	58	1	78	0.00409287	0.53376	0.677629	2	27	0.00221221	9606	Homo sapiens			Dnm1	15996	R-HSA-74885;R-HSA-2485180
R-HSA-9006925	Intracellular signaling by second messengers	7	361	3	902	0.0254746	0.538916	0.677629	47	113	0.0092585	9606	Homo sapiens	Nptxr;Ptpn11;Tsc2;Pten;Pip5k1b	ENST00000371953;P60484;O95503;Q06124;O14986;P49815;ENSG00000171862	Pten;Pten;Dlg4	P60484;Q93009;Q00987;P42685	R-HSA-8943817;R-HSA-6807206;R-HSA-6807077;R-HSA-8944650;R-HSA-8944522;R-HSA-2318752;R-HSA-198599;R-HSA-8851011;R-HSA-8944397;R-HSA-8850945;R-HSA-8944078;R-HSA-8948800;R-HSA-8944706;R-HSA-8943811;R-HSA-8948569;R-HSA-198609;R-HSA-8944026;R-HSA-8944538;R-HSA-8850961;R-HSA-8944599;R-HSA-8944104;R-HSA-199456;R-HSA-8944684;R-HSA-6807106;R-HSA-8945709;R-HSA-6807105;R-HSA-8847968;R-HSA-8944047;R-HSA-8948…
R-HSA-70263	Gluconeogenesis	0	67	1	71	0.00472797	0.539097	0.677629	2	26	0.00213027	9606	Homo sapiens			Dnm1	15996	R-HSA-70241;R-HSA-372819
R-HSA-6782315	tRNA modification in the nucleus and cytosol	0	70	1	66	0.00493967	0.539097	0.677629	1	37	0.00303154	9606	Homo sapiens			Dnm1	15996	R-HSA-6782434
R-HSA-6807070	PTEN Regulation	4	170	2	525	0.0119963	0.541645	0.677629	42	56	0.00458828	9606	Homo sapiens	Nptxr;Pten	ENST00000371953;P60484;O95503;ENSG00000171862	Pten;Pten	P60484;Q93009;P42685	R-HSA-8943817;R-HSA-6807206;R-HSA-6807077;R-HSA-8944650;R-HSA-8944522;R-HSA-2318752;R-HSA-8851011;R-HSA-8944397;R-HSA-8850945;R-HSA-8944078;R-HSA-8948800;R-HSA-8944706;R-HSA-8943811;R-HSA-8948569;R-HSA-8944026;R-HSA-8944538;R-HSA-8850961;R-HSA-8944599;R-HSA-8944104;R-HSA-8944684;R-HSA-6807106;R-HSA-8945709;R-HSA-6807105;R-HSA-8847968;R-HSA-8944047;R-HSA-8948832;R-HSA-6807118;R-HSA-8944099;R-HSA-8…
R-HSA-69236	G1 Phase	1	48	1	97	0.0033872	0.541743	0.677629	13	14	0.00114707	9606	Homo sapiens	Cdk6	Q00534	Dgkz	P28749;Q08999;P06400	R-HSA-182594;R-HSA-8942607;R-HSA-9018017;R-HSA-69227;R-HSA-8941895;R-HSA-8941915;R-HSA-1363328;R-HSA-1363276;R-HSA-8942803;R-HSA-8942836;R-HSA-1226094;R-HSA-1226095;R-HSA-1363274
R-HSA-69231	Cyclin D associated events in G1	1	48	1	97	0.0033872	0.541743	0.677629	13	14	0.00114707	9606	Homo sapiens	Cdk6	Q00534	Dgkz	P28749;Q08999;P06400	R-HSA-182594;R-HSA-8942607;R-HSA-9018017;R-HSA-69227;R-HSA-8941895;R-HSA-8941915;R-HSA-1363328;R-HSA-1363276;R-HSA-8942803;R-HSA-8942836;R-HSA-1226094;R-HSA-1226095;R-HSA-1363274
R-HSA-72165	mRNA Splicing - Minor Pathway	0	56	1	82	0.00395173	0.541743	0.677629	1	5	0.00041	9606	Homo sapiens			Nfya	Q07955	R-HSA-75080
R-HSA-180786	Extension of Telomeres	0	45	1	98	0.0031755	0.544374	0.677629	1	21	0.00172061	9606	Homo sapiens			Smarca4	O14746	R-HSA-164616
R-HSA-445717	Aquaporin-mediated transport	0	68	1	73	0.00479853	0.544374	0.677629	1	25	0.00204834	9606	Homo sapiens			Dnm1	15996	R-HSA-432195
R-HSA-5620924	Intraflagellar transport	1	56	1	105	0.00395173	0.54699	0.677629	7	12	0.000983	9606	Homo sapiens	Dynll1	P63167	Eml2	Q13099	R-HSA-5624949;R-HSA-5625424;R-HSA-5625426;R-HSA-5625421;R-HSA-5617820;R-HSA-5624952;R-HSA-5625416
R-HSA-190828	Gap junction trafficking	1	52	1	90	0.00366947	0.54699	0.677629	6	20	0.00163867	9606	Homo sapiens	Dnm1	Q05193	C2cd2l	P08034	R-HSA-196017;R-HSA-190519;R-HSA-190693;R-HSA-190681;R-HSA-190687;R-HSA-190829
R-HSA-5624958	ARL13B-mediated ciliary trafficking of INPP5E	0	3	1	137	0.000212	0.54699	0.677629	1	4	0.000328	9606	Homo sapiens			C2cd2l	Q3SXY8	R-HSA-5624953
R-HSA-5336415	Uptake and function of diphtheria toxin	0	10	1	131	0.000706	0.54699	0.677629	1	5	0.00041	9606	Homo sapiens			Cdk6	P08238	R-HSA-5336420
R-HSA-75815	Ubiquitin-dependent degradation of Cyclin D	0	54	2	86	0.0038106	0.549591	0.677629	3	5	0.00041	9606	Homo sapiens			Zfpm1;Cdk6	P24385;P49841	R-HSA-75824;R-HSA-75820;R-HSA-75823
R-HSA-8851907	MET activates PI3K/AKT signaling	0	10	1	130	0.000706	0.549591	0.677629	2	5	0.00041	9606	Homo sapiens			Ptpn11	Q13480	R-HSA-8851908;R-HSA-8851919
R-HSA-166208	mTORC1-mediated signalling	0	26	3	118	0.00183473	0.549591	0.677629	2	7	0.000574	9606	Homo sapiens			Eif4g3;Dhx30;Tcf4	Q13541;P06730;P62753	R-HSA-165726;R-HSA-165708
R-HSA-1059683	Interleukin-6 signaling	1	17	0	126	0.00119963	0.549591	0.677629	3	19	0.00155674	9606	Homo sapiens	Ptpn11				R-HSA-1112690;R-HSA-1112708;R-HSA-1112703
R-HSA-399997	Acetylcholine regulates insulin secretion	0	19	1	122	0.00134077	0.549591	0.677629	1	7	0.000574	9606	Homo sapiens			Dnm1	15996	R-HSA-399995
R-HSA-1989781	PPARA activates gene expression	3	174	1	338	0.0122786	0.549767	0.677629	6	41	0.00335928	9606	Homo sapiens	Nfya;Ppargc1a;Med16	P23511;Q9Y2X0;Q9UBK2	Ppargc1a	P11474	R-HSA-560473;R-HSA-1655848;R-HSA-1655850;R-HSA-1592238;R-HSA-1655826;R-HSA-560517
R-HSA-9027276	Erythropoietin activates Phosphoinositide-3-kinase (PI3K)	0	16	1	127	0.00112907	0.557305	0.677629	1	7	0.000574	9606	Homo sapiens			Ptpn11	Q13480	R-HSA-9027281
R-HSA-381042	PERK regulates gene expression	1	41	0	108	0.00289323	0.557305	0.677629	1	11	0.000901	9606	Homo sapiens	Nfya				R-HSA-1791107
R-HSA-400451	Free fatty acids regulate insulin secretion	0	27	1	118	0.0019053	0.559847	0.677629	1	7	0.000574	9606	Homo sapiens			Dnm1	15996	R-HSA-416530
R-HSA-8863795	Downregulation of ERBB2 signaling	0	36	1	111	0.0025404	0.559847	0.677629	1	14	0.00114707	9606	Homo sapiens			Ptk2b	P42679	R-HSA-1963563
R-HSA-8849471	PTK6 Regulates RHO GTPases, RAS GTPase and MAP kinases	1	19	2	129	0.00134077	0.562375	0.677629	4	13	0.00106514	9606	Homo sapiens	Elmo2	Q96JJ3	Ptpn11;Dnm1	P49023;15996	R-HSA-8848596;R-HSA-8848611;R-HSA-8848606;R-HSA-8848618
R-HSA-1296071	Potassium Channels	1	103	0	42	0.00726836	0.562375	0.677629	1	19	0.00155674	9606	Homo sapiens	Kcnh7				R-HSA-1296127
R-HSA-8951430	RUNX3 regulates WNT signaling	1	10	2	139	0.000706	0.564888	0.677629	5	5	0.00041	9606	Homo sapiens	Tcf4	Q9NQB0	Tcf4;Cdk6	P24385;Q13761	R-HSA-4411367;R-HSA-8951442;R-HSA-8951443;R-HSA-8951428;R-HSA-4411357
R-HSA-163560	Triglyceride catabolism	0	42	2	105	0.0029638	0.564888	0.677629	1	17	0.00139287	9606	Homo sapiens			Pten;Ptpn11	Q03135	R-HSA-163418
R-HSA-6811442	Intra-Golgi and retrograde Golgi-to-ER traffic	3	218	3	318	0.0153835	0.567152	0.677629	8	48	0.00393281	9606	Homo sapiens	Golga5;Dctn1;Dynll1	P63167;Q14203;Q8TBA6	Tcf4;Dctn1;Dnm1	Q9UIL1;P43034;15996	R-HSA-8849350;R-HSA-6811414;R-HSA-6811429;R-HSA-8847635;R-HSA-6814096;R-HSA-8849353;R-HSA-8850041;R-HSA-8847544
R-HSA-389359	CD28 dependent Vav1 pathway	0	17	2	134	0.00119963	0.569872	0.677629	3	6	0.000492	9606	Homo sapiens			Ptk2b;Dnm1	P06241;15996	R-HSA-389348;R-HSA-389350;R-HSA-389354
R-HSA-112409	RAF-independent MAPK1/3 activation	1	28	0	126	0.00197587	0.569872	0.677629	2	12	0.000983	9606	Homo sapiens	Ptpn11				R-HSA-109857;R-HSA-109858
R-HSA-6783310	Fanconi Anemia Pathway	0	42	1	121	0.0029638	0.577242	0.677629	1	13	0.00106514	9606	Homo sapiens			Smarca4	O15360	R-HSA-6785126
R-HSA-111471	Apoptotic factor-mediated response	0	18	1	141	0.0012702	0.57967	0.677629	9	26	0.00213027	9606	Homo sapiens			Dynll1	Q9NR28;P98170	R-HSA-9627106;R-HSA-9627107;R-HSA-114307;R-HSA-9627104;R-HSA-114261;R-HSA-9627350;R-HSA-9627078;R-HSA-9627369;R-HSA-114252
R-HSA-381771	Synthesis, secretion, and inactivation of Glucagon-like Peptide-1 (GLP-1)	1	43	0	110	0.00303437	0.57967	0.677629	1	7	0.000574	9606	Homo sapiens	Tcf4				R-HSA-381799
R-HSA-159227	Transport of the SLBP independent Mature mRNA	0	39	2	120	0.0027521	0.582085	0.677629	2	3	0.000246	9606	Homo sapiens			Hnrnpul1;Eif4g3	P06730;Q9UBU9	R-HSA-158484;R-HSA-111439
R-HSA-427359	SIRT1 negatively regulates rRNA expression	0	45	1	110	0.0031755	0.582085	0.677629	1	5	0.00041	9606	Homo sapiens			Cbx3	O43463	R-HSA-427528
R-HSA-110313	Translesion synthesis by Y family DNA polymerases bypasses lesions on DNA template	0	48	2	113	0.0033872	0.582085	0.677629	1	28	0.00229414	9606	Homo sapiens			Tcf4;Tcf4	Q9UI95	R-HSA-110322
R-HSA-400206	Regulation of lipid metabolism by Peroxisome proliferator-activated receptor alpha (PPARalpha)	3	176	1	366	0.0124197	0.582837	0.677629	6	44	0.00360508	9606	Homo sapiens	Nfya;Ppargc1a;Med16	P23511;Q9Y2X0;Q9UBK2	Ppargc1a	P11474	R-HSA-560473;R-HSA-1655848;R-HSA-1655850;R-HSA-1592238;R-HSA-1655826;R-HSA-560517
R-HSA-350054	Notch-HLH transcription pathway	0	28	1	132	0.00197587	0.584486	0.677629	2	2	0.000164	9606	Homo sapiens			Smarca4	Q06330	R-HSA-212356;R-HSA-350058
R-HSA-525793	Myogenesis	1	32	0	124	0.00225813	0.584486	0.677629	2	14	0.00114707	9606	Homo sapiens	Tcf4				R-HSA-448962;R-HSA-448963
R-HSA-69002	DNA Replication Pre-Initiation	0	88	2	79	0.00620987	0.584486	0.677629	2	21	0.00172061	9606	Homo sapiens			Tcf4;Ptpn11	O75496;O43929	R-HSA-69299;R-HSA-68610
R-HSA-8849468	PTK6 Regulates Proteins Involved in RNA Processing	0	7	1	152	0.000494	0.586874	0.677629	4	7	0.000574	9606	Homo sapiens			Gas7	Q07666;P23246	R-HSA-8849463;R-HSA-8848993;R-HSA-8848975;R-HSA-8848939
R-HSA-8866376	Reelin signalling pathway	0	7	1	148	0.000494	0.586874	0.677629	1	4	0.000328	9606	Homo sapiens			Ptk2b	P06241	R-HSA-8855237
R-HSA-72706	GTP hydrolysis and joining of the 60S ribosomal subunit	0	120	1	46	0.008468	0.591608	0.677629	1	3	0.000246	9606	Homo sapiens			Eif4g3	P06730	R-HSA-72619
R-HSA-175474	Assembly Of The HIV Virion	0	27	1	132	0.0019053	0.591608	0.677629	4	16	0.00131094	9606	Homo sapiens			Rtn3	P05919	R-HSA-3149440;R-HSA-3149432;R-HSA-3149433;R-HSA-3149454
R-HSA-209543	p75NTR recruits signalling complexes	0	16	1	146	0.00112907	0.591608	0.677629	2	9	0.000737	9606	Homo sapiens			Dlg4	Q13501;P41743	R-HSA-193684;R-HSA-193694
R-HSA-445355	Smooth Muscle Contraction	0	55	1	104	0.00388117	0.591608	0.677629	1	11	0.000901	9606	Homo sapiens			Dnm1	15996	R-HSA-392152
R-HSA-9022692	Regulation of MECP2 expression and activity	0	39	1	118	0.0027521	0.591608	0.677629	1	14	0.00114707	9606	Homo sapiens			Cbx3	Q14739	R-HSA-9018594
R-HSA-8985801	Regulation of cortical dendrite branching	0	4	1	153	0.000282	0.593954	0.677629	1	2	0.000164	9606	Homo sapiens			Tcf4	O43639	R-HSA-8985812
R-HSA-198203	PI3K/AKT activation	0	13	2	145	0.000917	0.596288	0.677629	1	5	0.00041	9606	Homo sapiens			Mprip;Arhgdia	P61586	R-HSA-202692
R-HSA-8853659	RET signaling	1	43	1	125	0.00303437	0.596288	0.677629	2	24	0.00196641	9606	Homo sapiens	Ptpn11	Q06124	Ptpn11	Q8WU20	R-HSA-8855508;R-HSA-8855564
R-HSA-159231	Transport of Mature mRNA Derived from an Intronless Transcript	1	46	2	120	0.00324607	0.598608	0.677629	2	3	0.000246	9606	Homo sapiens	Sympk	Q92797	Hnrnpul1;Eif4g3	P06730;Q9UBU9	R-HSA-77594;R-HSA-158447
R-HSA-72662	Activation of the mRNA upon binding of the cap-binding complex and eIFs, and subsequent binding to 43S	0	66	3	103	0.0046574	0.598608	0.677629	3	6	0.000492	9606	Homo sapiens			Eif4g3;Tcf4;Eif4g3	Q13541;P11940;P06730	R-HSA-72631;R-HSA-156808;R-HSA-72622
R-HSA-2586552	Signaling by Leptin	1	13	0	147	0.000917	0.598608	0.677629	2	19	0.00155674	9606	Homo sapiens	Ptpn11				R-HSA-2671742;R-HSA-2671747
R-HSA-2559582	Senescence-Associated Secretory Phenotype (SASP)	1	89	1	72	0.00628043	0.598608	0.677629	2	22	0.00180254	9606	Homo sapiens	Cdk6	Q00534	Cdk6	P42772	R-HSA-182594;R-HSA-3857348
R-HSA-187577	SCF(Skp2)-mediated degradation of p27/p21	0	62	2	104	0.00437513	0.600915	0.677629	1	7	0.000574	9606	Homo sapiens			Tcf4;Tcf4	P61024	R-HSA-187545
R-HSA-112310	Neurotransmitter release cycle	2	99	0	259	0.0069861	0.601409	0.677629	13	36	0.00294961	9606	Homo sapiens	Slc17a7;Cplx1				R-HSA-888589;R-HSA-380901;R-HSA-380869;R-HSA-380905;R-HSA-374922;R-HSA-210444;R-HSA-372529;R-HSA-374899;R-HSA-210426;R-HSA-380574;R-HSA-372505;R-HSA-210430;R-HSA-917744
R-HSA-8853334	Signaling by FGFR3 fusions in cancer	0	16	2	149	0.00112907	0.603209	0.677629	2	9	0.000737	9606	Homo sapiens			Ptpn11;Dnm1	15996;Q8WU20	R-HSA-8853310;R-HSA-8853307
R-HSA-156842	Eukaryotic Translation Elongation	1	102	1	64	0.0071978	0.60549	0.677629	3	9	0.000737	9606	Homo sapiens	Eef1a2	Q05639	Dnm1	15996	R-HSA-156930;R-HSA-156913;R-HSA-156909
R-HSA-8875878	MET promotes cell motility	0	45	2	125	0.0031755	0.60549	0.677629	3	12	0.000983	9606	Homo sapiens			Ptk2b;Dnm1	P12931;15996	R-HSA-8875591;R-HSA-8874083;R-HSA-8875568
R-HSA-8856825	Cargo recognition for clathrin-mediated endocytosis	1	115	0	53	0.00811517	0.607757	0.677629	3	14	0.00114707	9606	Homo sapiens	Epn1				R-HSA-8866279;R-HSA-8866275;R-HSA-8866283
R-HSA-73893	DNA Damage Bypass	0	57	2	115	0.0040223	0.607757	0.677629	1	34	0.00278574	9606	Homo sapiens			Tcf4;Tcf4	Q9UI95	R-HSA-110322
R-HSA-5638303	Inhibition of Signaling by Overexpressed EGFR	0	14	1	153	0.000988	0.610012	0.677629	1	2	0.000164	9606	Homo sapiens			Ptpn11	P00533	R-HSA-1248677
R-HSA-5638302	Signaling by Overexpressed Wild-Type EGFR in Cancer	0	14	1	153	0.000988	0.610012	0.677629	1	2	0.000164	9606	Homo sapiens			Ptpn11	P00533	R-HSA-1248677
R-HSA-177243	Interactions of Rev with host cellular proteins	0	46	1	124	0.00324607	0.610012	0.677629	1	16	0.00131094	9606	Homo sapiens			Dnm1	15996	R-HSA-180687
R-HSA-435354	Zinc transporters	0	18	1	151	0.0012702	0.612254	0.677629	1	13	0.00106514	9606	Homo sapiens			Rtn3	Q8IWU4	R-HSA-437136
R-HSA-400508	Incretin synthesis, secretion, and inactivation	1	47	0	120	0.00331663	0.612254	0.677629	1	14	0.00114707	9606	Homo sapiens	Tcf4				R-HSA-381799
R-HSA-5693616	Presynaptic phase of homologous DNA pairing and strand exchange	0	41	1	137	0.00289323	0.614483	0.677629	1	5	0.00041	9606	Homo sapiens			Tcf4	O75771	R-HSA-5685318
R-HSA-2559580	Oxidative Stress Induced Senescence	2	114	2	270	0.0080446	0.616655	0.677629	6	39	0.00319541	9606	Homo sapiens	Nptxr;Cdk6	Q00534;O95503	Zfpm1;Cdk6	Q09028;P42771	R-HSA-182594;R-HSA-3229089;R-HSA-3223200;R-HSA-3209114;R-HSA-3240957;R-HSA-3229102
R-HSA-141444	Amplification of signal from unattached kinetochores via a MAD2 inhibitory signal	1	94	0	78	0.00663327	0.6167	0.677629	4	4	0.000328	9606	Homo sapiens	Dynll1				R-HSA-141409;R-HSA-141431;R-HSA-141422;R-HSA-141439
R-HSA-141424	Amplification of signal from the kinetochores	1	94	0	78	0.00663327	0.6167	0.677629	4	4	0.000328	9606	Homo sapiens	Dynll1				R-HSA-141409;R-HSA-141431;R-HSA-141422;R-HSA-141439
R-HSA-6807062	Cholesterol biosynthesis via lathosterol	0	14	1	154	0.000988	0.6167	0.677629	1	4	0.000328	9606	Homo sapiens			C2cd2l	Q15125	R-HSA-6807052
R-HSA-6807047	Cholesterol biosynthesis via desmosterol	0	14	1	154	0.000988	0.6167	0.677629	1	4	0.000328	9606	Homo sapiens			C2cd2l	Q15125	R-HSA-195690
R-HSA-373753	Nephrin family interactions	0	25	1	150	0.00176417	0.6167	0.677629	1	13	0.00106514	9606	Homo sapiens			Ptk2b	P06241	R-HSA-8981534
R-HSA-5689603	UCH proteinases	1	98	1	119	0.00691553	0.618904	0.677629	4	11	0.000901	9606	Homo sapiens	Foxk2	Q01167	Foxk2	Q92560	R-HSA-5690790;R-HSA-5690785;R-HSA-5689649;R-HSA-5689630
R-HSA-4411364	Binding of TCF/LEF:CTNNB1 to target gene promoters	1	10	0	160	0.000706	0.621095	0.677629	4	4	0.000328	9606	Homo sapiens	Tcf4				R-HSA-4411351;R-HSA-4411367;R-HSA-4411357;R-HSA-4411372
R-HSA-437239	Recycling pathway of L1	1	55	1	122	0.00388117	0.621095	0.677629	1	14	0.00114707	9606	Homo sapiens	Dnm1	Q05193	Dnm1	15996	R-HSA-555065
R-HSA-8876198	RAB GEFs exchange GTP for GDP on RABs	0	94	1	79	0.00663327	0.623274	0.677629	18	21	0.00172061	9606	Homo sapiens			Dnm1	15996	R-HSA-8876615;R-HSA-8876454;R-HSA-8876837;R-HSA-8877475;R-HSA-8876193;R-HSA-8877760;R-HSA-8877998;R-HSA-8877612;R-HSA-8877451;R-HSA-8876616;R-HSA-8875318;R-HSA-8877813;R-HSA-8876191;R-HSA-8877311;R-HSA-8876190;R-HSA-8876188;R-HSA-8877308;R-HSA-8875320
R-HSA-8866911	TFAP2 (AP-2) family regulates transcription of cell cycle factors	0	6	1	164	0.000423	0.623274	0.677629	1	4	0.000328	9606	Homo sapiens			Tcf4	P38936	R-HSA-8865256
R-HSA-8979227	Triglyceride metabolism	0	66	2	106	0.0046574	0.623274	0.677629	1	24	0.00196641	9606	Homo sapiens			Pten;Ptpn11	Q03135	R-HSA-163418
R-HSA-159230	Transport of the SLBP Dependant Mature mRNA	0	40	2	140	0.00282267	0.62544	0.677629	2	3	0.000246	9606	Homo sapiens			Hnrnpul1;Eif4g3	P06730;Q9UBU9	R-HSA-77587;R-HSA-159050
R-HSA-6783589	Interleukin-6 family signaling	1	30	0	149	0.002117	0.62544	0.677629	3	33	0.00270381	9606	Homo sapiens	Ptpn11				R-HSA-1112690;R-HSA-1112708;R-HSA-1112703
R-HSA-1168372	Downstream signaling events of B Cell Receptor (BCR)	0	92	1	87	0.00649213	0.62544	0.677629	1	14	0.00114707	9606	Homo sapiens			Dnm1	15996	R-HSA-1168636
R-HSA-8876725	Protein methylation	1	19	0	157	0.00134077	0.627594	0.677629	1	9	0.000737	9606	Homo sapiens	Eef1a2				R-HSA-8931974
R-HSA-5693579	Homologous DNA Pairing and Strand Exchange	0	44	1	143	0.00310493	0.629736	0.677629	1	8	0.000655	9606	Homo sapiens			Tcf4	O75771	R-HSA-5685318
R-HSA-5205647	Mitophagy	0	31	1	153	0.00218757	0.629736	0.677629	1	15	0.00122901	9606	Homo sapiens			Dlg4	Q13501	R-HSA-5205673
R-HSA-1660514	Synthesis of PIPs at the Golgi membrane	1	32	1	143	0.00225813	0.631866	0.677629	4	11	0.000901	9606	Homo sapiens	Pikfyve	Q9Y2I7	Rtn3	Q9NTJ5	R-HSA-1675921;R-HSA-1676114;R-HSA-1676005;R-HSA-1676133
R-HSA-446353	Cell-extracellular matrix interactions	0	19	3	163	0.00134077	0.631866	0.677629	3	10	0.000819	9606	Homo sapiens			Tcf4;Trim9;Ptpn11	P49023;Q96AC1;P50552	R-HSA-430341;R-HSA-446322;R-HSA-446364
R-HSA-9013507	NOTCH3 Activation and Transmission of Signal to the Nucleus	0	28	3	148	0.00197587	0.631866	0.677629	2	15	0.00122901	9606	Homo sapiens			Hnrnpul1;Dhx30;Fam120a	O00308;P67809	R-HSA-9021520;R-HSA-9017797
R-HSA-157858	Gap junction trafficking and regulation	1	56	1	126	0.00395173	0.633983	0.677629	6	24	0.00196641	9606	Homo sapiens	Dnm1	Q05193	C2cd2l	P08034	R-HSA-196017;R-HSA-190519;R-HSA-190693;R-HSA-190681;R-HSA-190687;R-HSA-190829
R-HSA-5610783	Degradation of GLI2 by the proteasome	0	62	1	114	0.00437513	0.633983	0.677629	1	5	0.00041	9606	Homo sapiens			Zfpm1	P49841	R-HSA-5610730
R-HSA-8854050	FBXL7 down-regulates AURKA during mitotic entry and in early mitosis	0	55	1	123	0.00388117	0.633983	0.677629	1	6	0.000492	9606	Homo sapiens			Ptprd	O14965	R-HSA-8853496
R-HSA-198323	AKT phosphorylates targets in the cytosol	1	16	1	164	0.00112907	0.636088	0.677629	2	9	0.000737	9606	Homo sapiens	Tsc2	P49815	Dlg4	Q00987	R-HSA-198609;R-HSA-198599
R-HSA-5610785	GLI3 is processed to GLI3R by the proteasome	0	62	1	117	0.00437513	0.636088	0.677629	1	5	0.00041	9606	Homo sapiens			Zfpm1	P49841	R-HSA-5610732
R-HSA-210993	Tie2 Signaling	1	22	1	164	0.00155247	0.638182	0.677629	2	14	0.00114707	9606	Homo sapiens	Ptpn11	Q06124	Dnm1	15996	R-HSA-210977;R-HSA-204873
R-HSA-159234	Transport of Mature mRNAs Derived from Intronless Transcripts	1	47	2	140	0.00331663	0.640263	0.677629	6	9	0.000737	9606	Homo sapiens	Sympk	Q92797	Hnrnpul1;Eif4g3	P06730;Q9UBU9	R-HSA-77587;R-HSA-158484;R-HSA-159050;R-HSA-77594;R-HSA-158447;R-HSA-111439
R-HSA-392451	G beta:gamma signalling through PI3Kgamma	0	29	2	150	0.00204643	0.640263	0.677629	1	4	0.000328	9606	Homo sapiens			Mprip;Arhgdia	P61586	R-HSA-202692
R-HSA-71406	Pyruvate metabolism and Citric Acid (TCA) cycle	1	98	1	87	0.00691553	0.640263	0.677629	2	36	0.00294961	9606	Homo sapiens	Ogdh	Q02218	Dnm1	15996	R-HSA-71401;R-HSA-71775
R-HSA-4791275	Signaling by WNT in cancer	1	39	1	148	0.0027521	0.642333	0.677629	4	16	0.00131094	9606	Homo sapiens	Tcf4	Q9NQB0	Zfpm1	P49841	R-HSA-5334052;R-HSA-4791278;R-HSA-4839746;R-HSA-4839734
R-HSA-9614657	FOXO-mediated transcription of cell death genes	1	23	0	159	0.00162303	0.642333	0.677629	3	15	0.00122901	9606	Homo sapiens	Nfya				R-HSA-9622579;R-HSA-9622604;R-HSA-9622572
R-HSA-1834941	STING mediated induction of host immune responses	0	24	1	161	0.0016936	0.642333	0.677629	1	19	0.00155674	9606	Homo sapiens			Dnm1	15996	R-HSA-3244614
R-HSA-450513	Tristetraprolin (TTP, ZFP36) binds and destabilizes mRNA	0	19	3	165	0.00134077	0.64439	0.677629	1	4	0.000328	9606	Homo sapiens			Mprip;Samd4b;Tsc2	P31946	R-HSA-450394
R-HSA-2426168	Activation of gene expression by SREBF (SREBP)	1	70	1	116	0.00493967	0.646436	0.677629	31	42	0.00344121	9606	Homo sapiens	Nfya	P23511	Nfya	P08047	R-HSA-1655833;R-HSA-2426148;R-HSA-1655832;R-HSA-2426151;R-HSA-2426150;R-HSA-1655837;R-HSA-2426147;R-HSA-1655839;R-HSA-2426146;R-HSA-2426157;R-HSA-2426156;R-HSA-1655824;R-HSA-1655827;R-HSA-2426158;R-HSA-1655826;R-HSA-2426153;R-HSA-2426152;R-HSA-2426155;R-HSA-2426164;R-HSA-2426161;R-HSA-2426163;R-HSA-1655823;R-HSA-2426162;R-HSA-2065966;R-HSA-1655848;R-HSA-1655850;R-HSA-1655852;R-HSA-1655843;R-HSA-1…
R-HSA-5368287	Mitochondrial translation	0	102	1	81	0.0071978	0.646436	0.677629	2	17	0.00139287	9606	Homo sapiens			Dnm1	15996	R-HSA-5419264;R-HSA-5419268
R-HSA-210745	Regulation of gene expression in beta cells	0	35	1	150	0.00246983	0.648471	0.677629	1	12	0.000983	9606	Homo sapiens			Tcf4	Q13562	R-HSA-211346
R-HSA-201722	Formation of the beta-catenin:TCF transactivating complex	3	67	3	537	0.00472797	0.648894	0.677629	13	13	0.00106514	9606	Homo sapiens	Smarca4;Tcf4	ENSG00000196628;Q9NQB0;P51532	Tcf4;Smarca4;Tcf4	O14746;P35222	R-HSA-3299569;R-HSA-3322422;R-HSA-4411367;R-HSA-3451153;R-HSA-3364026;R-HSA-3322427;R-HSA-3322424;R-HSA-4411372;R-HSA-201712;R-HSA-4411351;R-HSA-3364014;R-HSA-4411357;R-HSA-3451147
R-HSA-9603381	Activated NTRK3 signals through PI3K	0	10	1	176	0.000706	0.652504	0.677629	1	5	0.00041	9606	Homo sapiens			Ptk2b	P12931	R-HSA-9603419
R-HSA-425410	Metal ion SLC transporters	0	33	1	157	0.0023287	0.652504	0.677629	1	20	0.00163867	9606	Homo sapiens			Rtn3	Q8IWU4	R-HSA-437136
R-HSA-193639	p75NTR signals via NF-kB	0	19	1	176	0.00134077	0.654504	0.677629	2	13	0.00106514	9606	Homo sapiens			Dlg4	Q13501;P41743	R-HSA-193684;R-HSA-193694
R-HSA-156711	Polo-like kinase mediated events	0	23	1	172	0.00162303	0.662389	0.677629	7	15	0.00122901	9606	Homo sapiens			Tcf4	Q08050	R-HSA-4088134;R-HSA-4088439;R-HSA-4088309;R-HSA-4088162;R-HSA-4088130;R-HSA-4088306;R-HSA-4088307
R-HSA-264642	Acetylcholine Neurotransmitter Release Cycle	1	26	0	165	0.00183473	0.662389	0.677629	2	6	0.000492	9606	Homo sapiens	Cplx1				R-HSA-372529;R-HSA-372505
R-HSA-181429	Serotonin Neurotransmitter Release Cycle	1	23	0	170	0.00162303	0.666265	0.677629	2	4	0.000328	9606	Homo sapiens	Cplx1				R-HSA-380901;R-HSA-380905
R-HSA-450408	AUF1 (hnRNP D0) binds and destabilizes mRNA	0	56	1	141	0.00395173	0.666265	0.677629	1	4	0.000328	9606	Homo sapiens			Eif4g3	P11940	R-HSA-450551
R-HSA-6804754	Regulation of TP53 Expression	0	4	4	189	0.000282	0.668186	0.677629	2	5	0.00041	9606	Homo sapiens			Map1b;Hnrnpul1;Nfya;Tcf4	P04637	R-HSA-6804188;R-HSA-6804762
R-HSA-2179392	EGFR Transactivation by Gastrin	0	12	2	184	0.000847	0.668186	0.677629	2	6	0.000492	9606	Homo sapiens			Ptpn11;Dnm1	P00533;15996	R-HSA-2179387;R-HSA-2179407
R-HSA-180292	GAB1 signalosome	1	23	1	177	0.00162303	0.670096	0.677629	6	11	0.000901	9606	Homo sapiens	Ptpn11	Q06124	Ptpn11	Q13480	R-HSA-177923;R-HSA-177920;R-HSA-177926;R-HSA-177924;R-HSA-177944;R-HSA-177935
R-HSA-1266695	Interleukin-7 signaling	1	31	0	168	0.00218757	0.671996	0.677629	1	25	0.00204834	9606	Homo sapiens	Smarca4				R-HSA-8865605
R-HSA-9617828	FOXO-mediated transcription of cell cycle genes	0	27	4	170	0.0019053	0.673884	0.677629	3	22	0.00180254	9606	Homo sapiens			Dgkz;Tcf4;Pten;Ptpn11	Q03135;P38936;Q08999	R-HSA-6803411;R-HSA-9624985;R-HSA-9620813
R-HSA-164944	Nef and signal transduction	0	9	2	194	0.000635	0.675762	0.677629	2	5	0.00041	9606	Homo sapiens			Ptk2b;Arhgdia	P63000;P06241	R-HSA-200952;R-HSA-200908
R-HSA-69541	Stabilization of p53	0	59	1	144	0.00416343	0.675762	0.677629	2	15	0.00122901	9606	Homo sapiens			Dlg4	Q00987	R-HSA-6804741;R-HSA-6804955
R-HSA-390466	Chaperonin-mediated protein folding	0	100	1	98	0.00705667	0.675762	0.677629	1	19	0.00155674	9606	Homo sapiens			Dnm1	15996	R-HSA-389954
R-HSA-2559585	Oncogene Induced Senescence	1	42	5	169	0.0029638	0.677629	0.677629	5	18	0.00147481	9606	Homo sapiens	Cdk6	Q00534	Tcf4;Dgkz;Cdk6;Nfya;Tcf4	P06400;P42771;P08047;P41134	R-HSA-182594;R-HSA-3209109;R-HSA-3209096;R-HSA-3209114;R-HSA-3209165
R-HSA-109704	PI3K Cascade	1	58	0	140	0.00409287	0.677629	0.677629	1	6	0.000492	9606	Homo sapiens	Ptpn11				R-HSA-109699
R-HSA-69618	Mitotic Spindle Checkpoint	1	110	0	107	0.00776233	0.679485	0.679485	4	7	0.000574	9606	Homo sapiens	Dynll1				R-HSA-141409;R-HSA-141431;R-HSA-141422;R-HSA-141439
R-HSA-181430	Norepinephrine Neurotransmitter Release Cycle	1	30	0	170	0.002117	0.679485	0.679485	2	6	0.000492	9606	Homo sapiens	Cplx1				R-HSA-374899;R-HSA-374922
R-HSA-6804114	TP53 Regulates Transcription of Genes Involved in G2 Cell Cycle Arrest	0	21	2	183	0.0014819	0.681331	0.681331	2	11	0.000901	9606	Homo sapiens			Speg;Ptprd	Q99873;O14965	R-HSA-3215152;R-HSA-6791235
R-HSA-844456	The NLRP3 inflammasome	0	23	1	184	0.00162303	0.681331	0.681331	1	18	0.00147481	9606	Homo sapiens			Cdk6	P08238	R-HSA-874087
R-HSA-5655291	Signaling by FGFR4 in disease	0	18	2	187	0.0012702	0.683166	0.683166	2	15	0.00122901	9606	Homo sapiens			Ptpn11;Dnm1	15996;Q8WU20	R-HSA-5655351;R-HSA-5655347
R-HSA-199977	ER to Golgi Anterograde Transport	2	164	2	272	0.0115729	0.68497	0.68497	5	39	0.00319541	9606	Homo sapiens	Dctn1;Dynll1	P63167;Q14203	Trim9;Dnm1	15996;P48730	R-HSA-6809006;R-HSA-203977;R-HSA-6809003;R-HSA-5694441;R-HSA-5694409
R-HSA-4641262	Disassembly of the destruction complex and recruitment of AXIN to the membrane	0	33	3	177	0.0023287	0.684991	0.684991	2	7	0.000574	9606	Homo sapiens			Zfpm1;Tcf4;Tcf4	P49841;P35222	R-HSA-201685;R-HSA-5323526
R-HSA-2173795	Downregulation of SMAD2/3:SMAD4 transcriptional activity	0	27	2	186	0.0019053	0.686805	0.686805	4	21	0.00172061	9606	Homo sapiens			Tcf4;Tcf4	P09874;Q9UPN9	R-HSA-2187330;R-HSA-870538;R-HSA-2187325;R-HSA-870449
R-HSA-8878171	Transcriptional regulation by RUNX1	5	261	3	789	0.0184179	0.687827	0.687827	25	132	0.0108152	9606	Homo sapiens	Nptxr;Cdk6;Ptpn11;Smarca4;Zfpm1	Q00534;O95503;Q06124;P51532;Q8IX07	Ptk2b;Speg;Cdk6	P12931;Q01196;Q99873	R-HSA-8937097;R-HSA-8937037;R-HSA-8937728;R-HSA-8937989;R-HSA-8938887;R-HSA-8937050;R-HSA-8937744;R-HSA-8937682;R-HSA-8936979;R-HSA-8934742;R-HSA-8936616;R-HSA-8935785;R-HSA-8938217;R-HSA-8936621;R-HSA-8936481;R-HSA-8936995;R-HSA-8938853;R-HSA-8937767;R-HSA-8865320;R-HSA-8937016;R-HSA-8935740;R-HSA-8938867;R-HSA-8935731;R-HSA-8935732;R-HSA-8936628
R-HSA-180534	Vpu mediated degradation of CD4	0	53	3	155	0.00374003	0.688609	0.688609	2	5	0.00041	9606	Homo sapiens			Trim9;Trim9;Rtn3	Q9Y297;P05919	R-HSA-180606;R-HSA-180591
R-HSA-1295596	Spry regulation of FGF signaling	1	19	0	188	0.00134077	0.688609	0.688609	1	11	0.000901	9606	Homo sapiens	Ptpn11				R-HSA-1549564
R-HSA-203615	eNOS activation	0	37	2	170	0.00261097	0.690403	0.690403	2	20	0.00163867	9606	Homo sapiens			Pten;Ptpn11	Q03135	R-HSA-202144;R-HSA-203712
R-HSA-2467813	Separation of Sister Chromatids	1	194	0	23	0.0136899	0.692186	0.692186	2	8	0.000655	9606	Homo sapiens	Dynll1				R-HSA-2467809;R-HSA-2467811
R-HSA-157579	Telomere Maintenance	0	78	1	137	0.0055042	0.692186	0.692186	1	23	0.00188447	9606	Homo sapiens			Smarca4	O14746	R-HSA-164616
R-HSA-1483249	Inositol phosphate metabolism	1	90	0	118	0.006351	0.692186	0.692186	1	71	0.00581729	9606	Homo sapiens	Pten				R-HSA-1855205
R-HSA-212676	Dopamine Neurotransmitter Release Cycle	1	28	0	181	0.00197587	0.693959	0.693959	2	5	0.00041	9606	Homo sapiens	Cplx1				R-HSA-380869;R-HSA-380574
R-HSA-2299718	Condensation of Prophase Chromosomes	0	55	1	155	0.00388117	0.693959	0.693959	1	10	0.000819	9606	Homo sapiens			Dgkz	P06400	R-HSA-2172666
R-HSA-5621575	CD209 (DC-SIGN) signaling	0	29	1	190	0.00204643	0.693959	0.693959	1	11	0.000901	9606	Homo sapiens			Dnm1	15996	R-HSA-5621573
R-HSA-622312	Inflammasomes	0	33	1	186	0.0023287	0.693959	0.693959	1	28	0.00229414	9606	Homo sapiens			Cdk6	P08238	R-HSA-874087
R-HSA-9028731	Activated NTRK2 signals through FRS2 and FRS3	1	15	3	198	0.0010585	0.697475	0.697475	4	7	0.000574	9606	Homo sapiens	Ptpn11	Q06124	Tcf4;Ptpn11;Dnm1	O43559;15996;Q8WU20	R-HSA-9028730;R-HSA-9031981;R-HSA-9032067;R-HSA-9032402
R-HSA-8852276	The role of GTSE1 in G2/M progression after G2 checkpoint	0	83	1	131	0.00585703	0.697475	0.697475	1	10	0.000819	9606	Homo sapiens			Tcf4	P38936	R-HSA-8852362
R-HSA-9006335	Signaling by Erythropoietin	0	34	2	180	0.00239927	0.697475	0.697475	2	24	0.00196641	9606	Homo sapiens			Ptpn11;Dnm1	15996;Q13480	R-HSA-9027281;R-HSA-9029158
R-HSA-8941858	Regulation of RUNX3 expression and activity	0	57	2	155	0.0040223	0.699218	0.699218	9	9	0.000737	9606	Homo sapiens			Ptk2b;Tcf4	Q13761;P12931	R-HSA-8952408;R-HSA-8952382;R-HSA-8952399;R-HSA-8937807;R-HSA-8937792;R-HSA-8865454;R-HSA-8952419;R-HSA-8952371;R-HSA-8937814
R-HSA-9613354	Lipophagy	0	12	1	201	0.000847	0.699218	0.699218	2	5	0.00041	9606	Homo sapiens			Tcf4	P54646	R-HSA-9613513;R-HSA-9613565
R-HSA-5654710	PI-3K cascade:FGFR3	1	24	0	190	0.0016936	0.702674	0.702674	3	7	0.000574	9606	Homo sapiens	Ptpn11				R-HSA-5654709;R-HSA-5654643;R-HSA-5654641
R-HSA-5654720	PI-3K cascade:FGFR4	1	25	0	190	0.00176417	0.704388	0.704388	3	7	0.000574	9606	Homo sapiens	Ptpn11				R-HSA-5654669;R-HSA-5654714;R-HSA-5654667
R-HSA-975957	Nonsense Mediated Decay (NMD) enhanced by the Exon Junction Complex (EJC)	0	124	1	103	0.00875027	0.704388	0.704388	1	5	0.00041	9606	Homo sapiens			Eif4g3	P11940	R-HSA-927830
R-HSA-927802	Nonsense-Mediated Decay (NMD)	0	124	1	103	0.00875027	0.704388	0.704388	1	6	0.000492	9606	Homo sapiens			Eif4g3	P11940	R-HSA-927830
R-HSA-9634638	Estrogen-dependent nuclear events downstream of ESR-membrane signaling	0	29	1	190	0.00204643	0.704388	0.704388	1	12	0.000983	9606	Homo sapiens			Cdk6	P24385	R-HSA-9623355
R-HSA-391251	Protein folding	0	106	1	108	0.00748007	0.704388	0.704388	1	28	0.00229414	9606	Homo sapiens			Dnm1	15996	R-HSA-389954
R-HSA-5663220	RHO GTPases Activate Formins	1	149	0	72	0.0105144	0.706091	0.706091	3	27	0.00221221	9606	Homo sapiens	Dynll1				R-HSA-5666160;R-HSA-5666129;R-HSA-5666169
R-HSA-2500257	Resolution of Sister Chromatid Cohesion	1	134	0	86	0.00945593	0.707785	0.707785	4	8	0.000655	9606	Homo sapiens	Dynll1				R-HSA-2484822;R-HSA-1638803;R-HSA-2468287;R-HSA-1638821
R-HSA-5654689	PI-3K cascade:FGFR1	1	28	0	190	0.00197587	0.709469	0.709469	3	7	0.000574	9606	Homo sapiens	Ptpn11				R-HSA-5654692;R-HSA-5654596;R-HSA-5654594
R-HSA-381038	XBP1(S) activates chaperone genes	2	95	1	337	0.00670383	0.709881	0.709881	2	47	0.00385088	9606	Homo sapiens	Dctn1	ENSG00000204843;Q14203	Gas7	O95070	R-HSA-1791143;R-HSA-1791092
R-HSA-3232142	SUMOylation of ubiquitinylation proteins	0	43	1	178	0.00303437	0.711144	0.711144	2	3	0.000246	9606	Homo sapiens			Dlg4	Q00987	R-HSA-5228523;R-HSA-3000434
R-HSA-1445148	Translocation of SLC2A4 (GLUT4) to the plasma membrane	0	79	3	140	0.00557476	0.711144	0.711144	3	15	0.00122901	9606	Homo sapiens			Cplx1;Tcf4;Dnm1	Q9BZE9;15996;P63027	R-HSA-1449574;R-HSA-2255342;R-HSA-2255343
R-HSA-5654732	Negative regulation of FGFR3 signaling	1	34	0	188	0.00239927	0.712809	0.712809	3	14	0.00114707	9606	Homo sapiens	Ptpn11				R-HSA-5654679;R-HSA-1549564;R-HSA-5654730
R-HSA-983170	Antigen Presentation: Folding, assembly and peptide loading of class I MHC	0	102	1	129	0.0071978	0.712809	0.712809	1	16	0.00131094	9606	Homo sapiens			Dnm1	15996	R-HSA-983422
R-HSA-399719	Trafficking of AMPA receptors	2	37	2	400	0.00261097	0.713474	0.713474	4	4	0.000328	9606	Homo sapiens	Dlg4;Tspan7	P78352;P41732	Frmpd4;Speg	Q12959;Q9NRD5	R-HSA-416320;R-HSA-421007;R-HSA-416639;R-HSA-416985
R-HSA-5654695	PI-3K cascade:FGFR2	1	31	0	190	0.00218757	0.714464	0.714464	3	7	0.000574	9606	Homo sapiens	Ptpn11				R-HSA-5654622;R-HSA-5654620;R-HSA-5654697
R-HSA-450385	Butyrate Response Factor 1 (BRF1) binds and destabilizes mRNA	0	19	3	203	0.00134077	0.714464	0.714464	2	6	0.000492	9606	Homo sapiens			Mprip;Samd4b;Tsc2	P31946	R-HSA-450406;R-HSA-482788
R-HSA-5654733	Negative regulation of FGFR4 signaling	1	35	0	188	0.00246983	0.714464	0.714464	3	14	0.00114707	9606	Homo sapiens	Ptpn11				R-HSA-5654734;R-HSA-5654684;R-HSA-1549564
R-HSA-373755	Semaphorin interactions	0	70	2	162	0.00493967	0.714464	0.714464	3	40	0.00327735	9606	Homo sapiens			Zfpm1;Dnm1	15996;P49841	R-HSA-399938;R-HSA-399951;R-HSA-416588
R-HSA-1592230	Mitochondrial biogenesis	2	127	2	327	0.00896197	0.715849	0.715849	23	36	0.00294961	9606	Homo sapiens	Ppargc1a	ENSG00000109189;Q9UBK2	Ppargc1a;Dynll1	Q16656;P11474	R-HSA-1592249;R-HSA-1592250;R-HSA-1592252;R-HSA-2466369;R-HSA-1605535;R-HSA-2466370;R-HSA-1592242;R-HSA-1605428;R-HSA-1592244;R-HSA-1592245;R-HSA-1592246;R-HSA-1592247;R-HSA-1592232;R-HSA-1592233;R-HSA-2466391;R-HSA-1592234;R-HSA-1592236;R-HSA-1592238;R-HSA-1368140;R-HSA-2466367;R-HSA-2466392;R-HSA-8940309;R-HSA-1592231
R-HSA-5654706	FRS-mediated FGFR3 signaling	1	26	3	198	0.00183473	0.71611	0.71611	6	9	0.000737	9606	Homo sapiens	Ptpn11	Q06124	Tcf4;Ptpn11;Dnm1	O43559;15996;Q8WU20	R-HSA-5654631;R-HSA-8941628;R-HSA-5654623;R-HSA-5654413;R-HSA-5654633;R-HSA-5654409
R-HSA-180024	DARPP-32 events	0	35	3	189	0.00246983	0.71611	0.71611	2	12	0.000983	9606	Homo sapiens			Fibp;Tsc2;Pten	Q00535;P62136	R-HSA-180038;R-HSA-180047
R-HSA-5654712	FRS-mediated FGFR4 signaling	1	27	3	198	0.0019053	0.717746	0.717746	6	9	0.000737	9606	Homo sapiens	Ptpn11	Q06124	Tcf4;Ptpn11;Dnm1	O43559;15996;Q8WU20	R-HSA-5654422;R-HSA-5654663;R-HSA-5654658;R-HSA-8941613;R-HSA-5654655;R-HSA-5654651
R-HSA-2219530	Constitutive Signaling by Aberrant PI3K in Cancer	1	103	0	117	0.00726836	0.717746	0.717746	1	2	0.000164	9606	Homo sapiens	Ptpn11				R-HSA-2400009
R-HSA-68882	Mitotic Anaphase	1	208	0	25	0.0146779	0.717746	0.717746	2	11	0.000901	9606	Homo sapiens	Dynll1				R-HSA-2467809;R-HSA-2467811
R-HSA-73762	RNA Polymerase I Transcription Initiation	0	50	1	181	0.00352833	0.717746	0.717746	1	6	0.000492	9606	Homo sapiens			Tcf4	O15160;O95602	R-HSA-73865
R-HSA-8854691	Interleukin-20 family signaling	1	29	0	200	0.00204643	0.717746	0.717746	4	56	0.00458828	9606	Homo sapiens	Ptpn11				R-HSA-8987132;R-HSA-8987070;R-HSA-8987236;R-HSA-8987014
R-HSA-399721	Glutamate binding, activation of AMPA receptors and synaptic plasticity	2	39	2	402	0.0027521	0.718207	0.718207	4	9	0.000737	9606	Homo sapiens	Dlg4;Tspan7	P78352;P41732	Frmpd4;Speg	Q12959;Q9NRD5	R-HSA-416320;R-HSA-421007;R-HSA-416639;R-HSA-416985
R-HSA-159236	Transport of Mature mRNA derived from an Intron-Containing Transcript	0	81	1	154	0.0057159	0.719374	0.719374	1	4	0.000328	9606	Homo sapiens			Nfya	Q07955	R-HSA-75096
R-HSA-450604	KSRP (KHSRP) binds and destabilizes mRNA	0	20	2	205	0.00141133	0.720992	0.720992	1	5	0.00041	9606	Homo sapiens			Samd4b;Tsc2	P63104	R-HSA-450620
R-HSA-6811434	COPI-dependent Golgi-to-ER retrograde traffic	0	107	1	123	0.00755063	0.720992	0.720992	1	11	0.000901	9606	Homo sapiens			Dnm1	15996	R-HSA-6811414
R-HSA-5218920	VEGFR2 mediated vascular permeability	0	44	2	186	0.00310493	0.720992	0.720992	1	15	0.00122901	9606	Homo sapiens			Pten;Ptpn11	Q03135	R-HSA-202144
R-HSA-70326	Glucose metabolism	0	141	1	88	0.0099499	0.720992	0.720992	2	50	0.00409668	9606	Homo sapiens			Dnm1	15996	R-HSA-70241;R-HSA-372819
R-HSA-5654693	FRS-mediated FGFR1 signaling	1	30	3	198	0.002117	0.7226	0.7226	6	9	0.000737	9606	Homo sapiens	Ptpn11	Q06124	Tcf4;Ptpn11;Dnm1	O43559;15996;Q8WU20	R-HSA-5654571;R-HSA-5654587;R-HSA-5654584;R-HSA-5654392;R-HSA-8941623;R-HSA-5654569
R-HSA-418885	DCC mediated attractive signaling	0	19	1	212	0.00134077	0.7226	0.7226	3	12	0.000983	9606	Homo sapiens			Dnm1	15996;P16333	R-HSA-373716;R-HSA-418850;R-HSA-418856
R-HSA-5654727	Negative regulation of FGFR2 signaling	1	41	0	188	0.00289323	0.7242	0.7242	3	14	0.00114707	9606	Homo sapiens	Ptpn11				R-HSA-5654677;R-HSA-1549564;R-HSA-5654729
R-HSA-5654726	Negative regulation of FGFR1 signaling	1	39	0	190	0.0027521	0.7242	0.7242	3	15	0.00122901	9606	Homo sapiens	Ptpn11				R-HSA-5654672;R-HSA-5654673;R-HSA-1549564
R-HSA-112399	IRS-mediated signalling	1	64	1	164	0.00451627	0.72579	0.72579	2	9	0.000737	9606	Homo sapiens	Ptpn11	Q06124	Dnm1	15996	R-HSA-109699;R-HSA-109817
R-HSA-5655332	Signaling by FGFR3 in disease	0	41	2	189	0.00289323	0.72579	0.72579	4	28	0.00229414	9606	Homo sapiens			Ptpn11;Dnm1	15996;Q8WU20	R-HSA-5655262;R-HSA-8853310;R-HSA-5655277;R-HSA-8853307
R-HSA-8853338	Signaling by FGFR3 point mutants in cancer	0	41	2	189	0.00289323	0.72579	0.72579	2	19	0.00155674	9606	Homo sapiens			Ptpn11;Dnm1	15996;Q8WU20	R-HSA-5655262;R-HSA-5655277
R-HSA-5654700	FRS-mediated FGFR2 signaling	1	33	3	198	0.0023287	0.727371	0.727371	6	9	0.000737	9606	Homo sapiens	Ptpn11	Q06124	Tcf4;Ptpn11;Dnm1	O43559;15996;Q8WU20	R-HSA-5654608;R-HSA-5654607;R-HSA-5654399;R-HSA-8941618;R-HSA-5654618;R-HSA-5654603
R-HSA-1655829	Regulation of cholesterol biosynthesis by SREBP (SREBF)	1	86	1	147	0.00606873	0.730506	0.730506	31	52	0.00426055	9606	Homo sapiens	Nfya	P23511	Nfya	P08047	R-HSA-1655833;R-HSA-2426148;R-HSA-1655832;R-HSA-2426151;R-HSA-2426150;R-HSA-1655837;R-HSA-2426147;R-HSA-1655839;R-HSA-2426146;R-HSA-2426157;R-HSA-2426156;R-HSA-1655824;R-HSA-1655827;R-HSA-2426158;R-HSA-1655826;R-HSA-2426153;R-HSA-2426152;R-HSA-2426155;R-HSA-2426164;R-HSA-2426161;R-HSA-2426163;R-HSA-1655823;R-HSA-2426162;R-HSA-2065966;R-HSA-1655848;R-HSA-1655850;R-HSA-1655852;R-HSA-1655843;R-HSA-1…
R-HSA-9615710	Microautophagy	0	32	1	201	0.00225813	0.730506	0.730506	2	8	0.000655	9606	Homo sapiens			Tcf4	P54646	R-HSA-9613513;R-HSA-9613565
R-HSA-4615885	SUMOylation of DNA replication proteins	0	50	1	189	0.00352833	0.730506	0.730506	1	8	0.000655	9606	Homo sapiens			Ptprd	O14965	R-HSA-4655404
R-HSA-5625886	Activated PKN1 stimulates transcription of AR (androgen receptor) regulated genes KLK2 and KLK3	0	49	1	181	0.00345777	0.732061	0.732061	2	11	0.000901	9606	Homo sapiens			Smarca4	O60341	R-HSA-5625870;R-HSA-5625849
R-HSA-5668599	RHO GTPases Activate NADPH Oxidases	0	38	1	191	0.00268153	0.732061	0.732061	1	14	0.00114707	9606	Homo sapiens			Tcf4	Q13526	R-HSA-9626816
R-HSA-2028269	Signaling by Hippo	0	22	1	219	0.00155247	0.732061	0.732061	2	30	0.00245801	9606	Homo sapiens			Map1b	Q13043;Q13188	R-HSA-2028697;R-HSA-2028692
R-HSA-73886	Chromosome Maintenance	0	105	1	137	0.0074095	0.73667	0.73667	1	27	0.00221221	9606	Homo sapiens			Smarca4	O14746	R-HSA-164616
R-HSA-4641265	Repression of WNT target genes	1	16	1	217	0.00112907	0.738189	0.738189	6	7	0.000574	9606	Homo sapiens	Tcf4	Q9NQB0	Tcf4	Q08117	R-HSA-4649028;R-HSA-5334050;R-HSA-8944349;R-HSA-8944352;R-HSA-4641231;R-HSA-5229348
R-HSA-888590	GABA synthesis, release, reuptake and degradation	1	35	0	202	0.00246983	0.738189	0.738189	2	9	0.000737	9606	Homo sapiens	Cplx1				R-HSA-888589;R-HSA-917744
R-HSA-2428928	IRS-related events triggered by IGF1R	1	68	1	171	0.00479853	0.741201	0.741201	2	12	0.000983	9606	Homo sapiens	Ptpn11	Q06124	Dnm1	15996	R-HSA-109699;R-HSA-109817
R-HSA-2730905	Role of LAT2/NTAL/LAB on calcium mobilization	0	107	1	130	0.00755063	0.742694	0.742694	1	7	0.000574	9606	Homo sapiens			Ptpn11	Q9UQC2	R-HSA-2730848
R-HSA-5250924	B-WICH complex positively regulates rRNA expression	0	62	1	182	0.00437513	0.744179	0.744179	1	3	0.000246	9606	Homo sapiens			Zfpm1	P49841	R-HSA-5250947
R-HSA-69306	DNA Replication	0	141	2	122	0.0099499	0.744179	0.744179	2	47	0.00385088	9606	Homo sapiens			Tcf4;Ptpn11	O75496;O43929	R-HSA-69299;R-HSA-68610
R-HSA-8986944	Transcriptional Regulation by MECP2	2	100	7	372	0.00705667	0.745255	0.745255	8	77	0.00630889	9606	Homo sapiens	Pten	ENST00000371953;P60484	Cbx3;Ppargc1a;Dlg4;Pten;Tsc2;Ptpn11;Dlg4	P37231;P60484;P08581;Q13224;O00141;Q12879;Q14739	R-HSA-9615570;R-HSA-9615571;R-HSA-9006507;R-HSA-9022764;R-HSA-8986940;R-HSA-9017441;R-HSA-9020513;R-HSA-9018594
R-HSA-2428924	IGF1R signaling cascade	1	71	1	171	0.00501023	0.745655	0.745655	3	17	0.00139287	9606	Homo sapiens	Ptpn11	Q06124	Dnm1	15996	R-HSA-109699;R-HSA-5686318;R-HSA-109817
R-HSA-4086398	Ca2+ pathway	1	80	1	162	0.00564533	0.745655	0.745655	4	27	0.00221221	9606	Homo sapiens	Tcf4	Q9NQB0	Dnm1	15996	R-HSA-8944362;R-HSA-4411383;R-HSA-4411365;R-HSA-3965444
R-HSA-2404192	Signaling by Type 1 Insulin-like Growth Factor 1 Receptor (IGF1R)	1	72	1	171	0.0050808	0.747123	0.747123	3	19	0.00155674	9606	Homo sapiens	Ptpn11	Q06124	Dnm1	15996	R-HSA-109699;R-HSA-5686318;R-HSA-109817
R-HSA-381070	IRE1alpha activates chaperones	2	101	1	368	0.00712723	0.748476	0.748476	2	53	0.00434248	9606	Homo sapiens	Dctn1	ENSG00000204843;Q14203	Gas7	O95070	R-HSA-1791143;R-HSA-1791092
R-HSA-375165	NCAM signaling for neurite out-growth	0	69	2	178	0.0048691	0.748582	0.748582	2	23	0.00188447	9606	Homo sapiens			Ptk2b;Dnm1	P06241;15996	R-HSA-392054;R-HSA-391867
R-HSA-446219	Synthesis of substrates in N-glycan biosythesis	0	131	1	115	0.00924423	0.750033	0.750033	2	49	0.00401475	9606	Homo sapiens			Dnm1	15996	R-HSA-6787533;R-HSA-446221
R-HSA-186712	Regulation of beta-cell development	0	67	1	179	0.00472797	0.751475	0.751475	6	26	0.00213027	9606	Homo sapiens			Tcf4	Q9Y4Z2;Q13562	R-HSA-211346;R-HSA-210913;R-HSA-210886;R-HSA-210836;R-HSA-210921;R-HSA-210920
R-HSA-204005	COPII-mediated vesicle transport	0	77	2	182	0.00543363	0.751475	0.751475	3	16	0.00131094	9606	Homo sapiens			Trim9;Dnm1	15996;P48730	R-HSA-203977;R-HSA-5694441;R-HSA-5694409
R-HSA-6807505	RNA polymerase II transcribes snRNA genes	1	94	2	158	0.00663327	0.75291	0.75291	6	11	0.000901	9606	Homo sapiens	Ints1	Q8N201	Nfya;Dnm1	15996;P08047	R-HSA-6814885;R-HSA-6814549;R-HSA-6814559;R-HSA-6814555;R-HSA-6814554;R-HSA-6807496
R-HSA-948021	Transport to the Golgi and subsequent modification	2	219	2	280	0.0154541	0.756898	0.756898	5	60	0.00491602	9606	Homo sapiens	Dctn1;Dynll1	P63167;Q14203	Trim9;Dnm1	15996;P48730	R-HSA-6809006;R-HSA-203977;R-HSA-6809003;R-HSA-5694441;R-HSA-5694409
R-HSA-1912408	Pre-NOTCH Transcription and Translation	0	89	3	163	0.00628043	0.758565	0.758565	3	28	0.00229414	9606	Homo sapiens			Smarca4;Cdk6;Dlg4	P41743;Q01196;P46531	R-HSA-1912412;R-HSA-9021357;R-HSA-9604703
R-HSA-5655253	Signaling by FGFR2 in disease	0	63	2	194	0.0044457	0.759959	0.759959	2	28	0.00229414	9606	Homo sapiens			Ptpn11;Dnm1	15996;Q8WU20	R-HSA-5655339;R-HSA-5655241
R-HSA-5684996	MAPK1/MAPK3 signaling	2	281	1	229	0.0198292	0.759994	0.759994	3	46	0.00376895	9606	Homo sapiens	Dlg4;Ptpn11	Q06124;P78352	Dnm1	15996	R-HSA-109857;R-HSA-5672965;R-HSA-109858
R-HSA-381340	Transcriptional regulation of white adipocyte differentiation	2	108	4	395	0.0076212	0.761018	0.761018	13	18	0.00147481	9606	Homo sapiens	Ppargc1a;Med16	Q9Y2X0;Q9UBK2	Cdk6;Ppargc1a;Smarca4;Cdk6	P37231;P30281;O75376	R-HSA-1183058;R-HSA-560491;R-HSA-560493;R-HSA-381283;R-HSA-1183003;R-HSA-381262;R-HSA-560517;R-HSA-381290;R-HSA-560472;R-HSA-560473;R-HSA-560510;R-HSA-381309;R-HSA-560498
R-HSA-72737	Cap-dependent Translation Initiation	0	130	4	133	0.00917366	0.761345	0.761345	7	18	0.00147481	9606	Homo sapiens			Eif4g3;Tcf4;Eif4g3;Dnm1	Q13541;P11940;15996;P06730	R-HSA-72722;R-HSA-72631;R-HSA-72663;R-HSA-72619;R-HSA-156808;R-HSA-72669;R-HSA-72622
R-HSA-69580	p53-Dependent G1/S DNA damage checkpoint	0	70	2	192	0.00493967	0.761345	0.761345	3	22	0.00180254	9606	Homo sapiens			Tcf4;Dlg4	P38936;Q00987	R-HSA-6804741;R-HSA-6803411;R-HSA-6804955
R-HSA-69563	p53-Dependent G1 DNA Damage Response	0	70	2	192	0.00493967	0.761345	0.761345	3	22	0.00180254	9606	Homo sapiens			Tcf4;Dlg4	P38936;Q00987	R-HSA-6804741;R-HSA-6803411;R-HSA-6804955
R-HSA-72613	Eukaryotic Translation Initiation	0	130	4	134	0.00917366	0.762723	0.762723	7	21	0.00172061	9606	Homo sapiens			Eif4g3;Tcf4;Eif4g3;Dnm1	Q13541;P11940;15996;P06730	R-HSA-72722;R-HSA-72631;R-HSA-72663;R-HSA-72619;R-HSA-156808;R-HSA-72669;R-HSA-72622
R-HSA-168273	Influenza Viral RNA Transcription and Replication	0	175	1	86	0.0123492	0.764093	0.764093	1	14	0.00114707	9606	Homo sapiens			Nisch	P03496	R-HSA-192841
R-HSA-9007101	Rab regulation of trafficking	1	129	1	135	0.0091031	0.768156	0.768156	19	35	0.00286768	9606	Homo sapiens	Tsc2	P49815	Dnm1	15996	R-HSA-8876615;R-HSA-8876454;R-HSA-8876837;R-HSA-8877475;R-HSA-8876193;R-HSA-8877760;R-HSA-8877998;R-HSA-8877612;R-HSA-8877451;R-HSA-8876616;R-HSA-8875318;R-HSA-8877813;R-HSA-8876191;R-HSA-8877311;R-HSA-8854302;R-HSA-8876190;R-HSA-8876188;R-HSA-8877308;R-HSA-8875320
R-HSA-445144	Signal transduction by L1	0	25	2	235	0.00176417	0.770826	0.770826	2	11	0.000901	9606	Homo sapiens			Ptpn11;Dnm1	P00533;15996	R-HSA-445069;R-HSA-445064
R-HSA-3928662	EPHB-mediated forward signaling	0	51	1	220	0.0035989	0.773465	0.773465	5	26	0.00213027	9606	Homo sapiens			Dnm1	Q15811;15996	R-HSA-3928632;R-HSA-4093336;R-HSA-3928592;R-HSA-3928644;R-HSA-3928612
R-HSA-8940973	RUNX2 regulates osteoblast differentiation	0	34	1	227	0.00239927	0.774774	0.774774	1	24	0.00196641	9606	Homo sapiens			Dgkz	P06400	R-HSA-8985460
R-HSA-8939902	Regulation of RUNX2 expression and activity	1	83	3	179	0.00585703	0.776075	0.776075	6	32	0.00262188	9606	Homo sapiens	Ppargc1a	Q9UBK2	Zfpm1;Tcf4;Tcf4	P35548;Q15672;P49841	R-HSA-8939929;R-HSA-9008475;R-HSA-8939900;R-HSA-9008476;R-HSA-9007759;R-HSA-8940032
R-HSA-264876	Insulin processing	0	30	3	240	0.002117	0.776075	0.776075	2	16	0.00131094	9606	Homo sapiens			Tcf4;Trim9;Rtn3	Q8IWU4;Q8IYI6;Q9NV70	R-HSA-437136;R-HSA-265177
R-HSA-2424491	DAP12 signaling	0	35	1	232	0.00246983	0.776075	0.776075	2	17	0.00139287	9606	Homo sapiens			Dnm1	15996	R-HSA-2424476;R-HSA-2424477
R-HSA-9010553	Regulation of expression of SLITs and ROBOs	0	183	1	84	0.0129137	0.776075	0.776075	1	20	0.00163867	9606	Homo sapiens			Eif4g3	P11940	R-HSA-9014610
R-HSA-3299685	Detoxification of Reactive Oxygen Species	0	65	1	197	0.00458683	0.776075	0.776075	1	34	0.00278574	9606	Homo sapiens			Dnm1	15996	R-HSA-5696197
R-HSA-1483257	Phospholipid metabolism	3	325	3	398	0.0229342	0.777432	0.777432	18	218	0.0178615	9606	Homo sapiens	Pikfyve;Pten;Pip5k1b	P60484;Q9Y2I7;O14986	C2cd2l;Pten;Rtn3	P60484;Q9NTJ5;Q8N661	R-HSA-1675866;R-HSA-199456;R-HSA-8874435;R-HSA-1675773;R-HSA-1676124;R-HSA-1675921;R-HSA-1676145;R-HSA-1676082;R-HSA-1676114;R-HSA-1676149;R-HSA-1676020;R-HSA-1676168;R-HSA-1676174;R-HSA-1675810;R-HSA-1676005;R-HSA-1676133;R-HSA-1675910;R-HSA-1676134
R-HSA-114604	GPVI-mediated activation cascade	1	43	2	227	0.00303437	0.778654	0.778654	7	25	0.00204834	9606	Homo sapiens	Ptpn11	Q06124	Dlg4;Dnm1	Q05513;15996	R-HSA-442291;R-HSA-453200;R-HSA-5684801;R-HSA-442273;R-HSA-442314;R-HSA-437192;R-HSA-5684169
R-HSA-164952	The role of Nef in HIV-1 replication and disease pathogenesis	0	29	2	243	0.00204643	0.778654	0.778654	2	20	0.00163867	9606	Homo sapiens			Ptk2b;Arhgdia	P63000;P06241	R-HSA-200952;R-HSA-200908
R-HSA-69615	G1/S DNA Damage Checkpoints	0	72	2	206	0.0050808	0.781204	0.781204	3	26	0.00213027	9606	Homo sapiens			Tcf4;Dlg4	P38936;Q00987	R-HSA-6804741;R-HSA-6803411;R-HSA-6804955
R-HSA-881907	Gastrin-CREB signalling pathway via PKC and MAPK	0	23	2	247	0.00162303	0.782469	0.782469	3	9	0.000737	9606	Homo sapiens			Ptpn11;Dnm1	P32239;P00533;15996	R-HSA-870269;R-HSA-2179387;R-HSA-2179407
R-HSA-418346	Platelet homeostasis	1	123	2	149	0.0086797	0.782469	0.782469	6	30	0.00245801	9606	Homo sapiens	Ptpn11	Q06124	Ptpn11;Dnm1	P16284;15996	R-HSA-392870;R-HSA-210294;R-HSA-210277;R-HSA-432143;R-HSA-435244;R-HSA-392152
R-HSA-193648	NRAGE signals death through JNK	1	63	1	210	0.0044457	0.784975	0.784975	1	7	0.000574	9606	Homo sapiens	Arhgef10l	Q9HCE6	Dnm1	15996	R-HSA-205039
R-HSA-5357956	TNFR1-induced NFkappaB signaling pathway	0	30	2	244	0.002117	0.786218	0.786218	2	5	0.00041	9606	Homo sapiens			Tcf4;Dynll1	P63244;Q13077	R-HSA-5357776;R-HSA-5357780
R-HSA-202131	Metabolism of nitric oxide: eNOS activation and regulation	0	41	2	232	0.00289323	0.786218	0.786218	2	26	0.00213027	9606	Homo sapiens			Pten;Ptpn11	Q03135	R-HSA-202144;R-HSA-203712
R-HSA-3371453	Regulation of HSF1-mediated heat shock response	0	113	1	163	0.00797403	0.786218	0.786218	1	14	0.00114707	9606	Homo sapiens			Zfpm1	P49841	R-HSA-3371435
R-HSA-69656	Cyclin A:Cdk2-associated events at S phase entry	0	90	2	199	0.006351	0.787453	0.787453	2	19	0.00155674	9606	Homo sapiens			Tcf4;Tcf4	P38936;P61024	R-HSA-187828;R-HSA-187545
R-HSA-9012852	Signaling by NOTCH3	0	63	4	213	0.0044457	0.789903	0.789903	3	37	0.00303154	9606	Homo sapiens			Hnrnpul1;Dhx30;Smarca4;Fam120a	O00308;P67809;Q06330	R-HSA-9013631;R-HSA-9021520;R-HSA-9017797
R-HSA-397795	G-protein beta:gamma signalling	0	39	2	238	0.0027521	0.791117	0.791117	2	15	0.00122901	9606	Homo sapiens			Mprip;Arhgdia	P60953;P61586	R-HSA-8964634;R-HSA-202692
R-HSA-72306	tRNA processing	0	182	1	94	0.0128431	0.791117	0.791117	1	54	0.00442442	9606	Homo sapiens			Dnm1	15996	R-HSA-6782434
R-HSA-193704	p75 NTR receptor-mediated signalling	2	108	2	426	0.0076212	0.792775	0.792775	8	50	0.00409668	9606	Homo sapiens	Arhgef10l;Arhgdia	P52565;Q9HCE6	Dlg4;Dnm1	Q13501;P41743;15996	R-HSA-9012761;R-HSA-193696;R-HSA-205008;R-HSA-193684;R-HSA-193668;R-HSA-193694;R-HSA-193646;R-HSA-205039
R-HSA-5637815	Signaling by Ligand-Responsive EGFR Variants in Cancer	0	39	1	243	0.0027521	0.794718	0.794718	2	23	0.00188447	9606	Homo sapiens			Dnm1	15996	R-HSA-1225957;R-HSA-1225951
R-HSA-1236382	Constitutive Signaling by Ligand-Responsive EGFR Cancer Variants	0	39	1	243	0.0027521	0.794718	0.794718	2	23	0.00188447	9606	Homo sapiens			Dnm1	15996	R-HSA-1225957;R-HSA-1225951
R-HSA-74751	Insulin receptor signalling cascade	1	71	1	216	0.00501023	0.797085	0.797085	3	25	0.00204834	9606	Homo sapiens	Ptpn11	Q06124	Dnm1	15996	R-HSA-109699;R-HSA-109817;R-HSA-109807
R-HSA-1538133	G0 and Early G1	0	38	1	262	0.00268153	0.799425	0.799425	3	27	0.00221221	9606	Homo sapiens			Dgkz	P28749;Q08999	R-HSA-8964525;R-HSA-1363314;R-HSA-1363306
R-HSA-432722	Golgi Associated Vesicle Biogenesis	0	61	2	233	0.00430457	0.800584	0.800584	2	7	0.000574	9606	Homo sapiens			Dynll1;Dnm1	Q14677;15996	R-HSA-434362;R-HSA-421835
R-HSA-422356	Regulation of insulin secretion	0	106	2	183	0.00748007	0.804024	0.804024	6	34	0.00278574	9606	Homo sapiens			Cplx1;Dnm1	15996;P63027	R-HSA-416530;R-HSA-265166;R-HSA-400092;R-HSA-381727;R-HSA-399995;R-HSA-381706
R-HSA-2172127	DAP12 interactions	0	52	1	243	0.00366947	0.804024	0.804024	2	33	0.00270381	9606	Homo sapiens			Dnm1	15996	R-HSA-2424476;R-HSA-2424477
R-HSA-425393	Transport of inorganic cations/anions and amino acids/oligopeptides	1	165	0	119	0.0116435	0.804024	0.804024	1	75	0.00614502	9606	Homo sapiens	Slc17a7				R-HSA-428052
R-HSA-5625740	RHO GTPases activate PKNs	0	80	1	207	0.00564533	0.805157	0.805157	2	20	0.00163867	9606	Homo sapiens			Smarca4	O60341	R-HSA-5625870;R-HSA-5625849
R-HSA-9013694	Signaling by NOTCH4	0	92	1	201	0.00649213	0.805157	0.805157	1	20	0.00163867	9606	Homo sapiens			Smarca4	Q06330	R-HSA-9013693
R-HSA-446193	Biosynthesis of the N-glycan precursor (dolichol lipid-linked oligosaccharide, LLO) and transfer to a nascent protein	0	159	1	130	0.0112201	0.805157	0.805157	2	63	0.00516182	9606	Homo sapiens			Dnm1	15996	R-HSA-6787533;R-HSA-446221
R-HSA-1852241	Organelle biogenesis and maintenance	4	335	6	726	0.0236398	0.807266	0.807266	42	86	0.00704629	9606	Homo sapiens	Dctn1;Ppargc1a;Dynll1	P63167;Q14203-2;ENSG00000109189;Q9UBK2	C2cd2l;Ppargc1a;Eml2;Dynll1;Dctn1;Dnm1	Q16656;Q3SXY8;Q96RK4;Q13099;15996;P11474	R-HSA-5623508;R-HSA-5625424;R-HSA-1605535;R-HSA-5625426;R-HSA-5617820;R-HSA-5617816;R-HSA-1368140;R-HSA-5625421;R-HSA-2466367;R-HSA-8940309;R-HSA-5625416;R-HSA-5626699;R-HSA-5624949;R-HSA-5626228;R-HSA-1592249;R-HSA-1592250;R-HSA-1592252;R-HSA-2466369;R-HSA-5626227;R-HSA-2466370;R-HSA-5624125;R-HSA-1592242;R-HSA-1605428;R-HSA-1592244;R-HSA-5624953;R-HSA-5626681;R-HSA-5624952;R-HSA-1592245;R-HSA-1…
R-HSA-977225	Amyloid fiber formation	0	88	1	210	0.00620987	0.807405	0.807405	5	33	0.00270381	9606	Homo sapiens			Dlg4	P05067	R-HSA-8871494;R-HSA-9010091;R-HSA-9010096;R-HSA-5692495;R-HSA-9010034
R-HSA-73854	RNA Polymerase I Promoter Clearance	1	87	1	211	0.0061393	0.808519	0.808519	2	10	0.000819	9606	Homo sapiens	Cbx3	Q13185	Tcf4	O15160;O95602	R-HSA-73865;R-HSA-74986
R-HSA-6811440	Retrograde transport at the Trans-Golgi-Network	0	55	2	239	0.00388117	0.809626	0.809626	2	20	0.00163867	9606	Homo sapiens			Tcf4;Dnm1	Q9UIL1;15996	R-HSA-6811429;R-HSA-6814096
R-HSA-2187338	Visual phototransduction	0	168	1	128	0.0118552	0.809626	0.809626	2	90	0.00737403	9606	Homo sapiens			Dnm1	15996	R-HSA-74885;R-HSA-2485180
R-HSA-5620920	Cargo trafficking to the periciliary membrane	0	55	3	257	0.00388117	0.810727	0.810727	4	27	0.00221221	9606	Homo sapiens			C2cd2l;Dctn1;Dnm1	Q3SXY8;Q96RK4;15996	R-HSA-5623508;R-HSA-5623521;R-HSA-5624125;R-HSA-5624953
R-HSA-202433	Generation of second messenger molecules	0	58	1	242	0.00409287	0.810727	0.810727	1	17	0.00139287	9606	Homo sapiens			Dnm1	P16333	R-HSA-430190
R-HSA-68875	Mitotic Prophase	0	135	1	160	0.0095265	0.810727	0.810727	1	34	0.00278574	9606	Homo sapiens			Dgkz	P06400	R-HSA-2172666
R-HSA-182971	EGFR downregulation	1	37	0	260	0.00261097	0.811822	0.811822	6	22	0.00180254	9606	Homo sapiens	Epn1				R-HSA-8867047;R-HSA-183072;R-HSA-8867044;R-HSA-8867041;R-HSA-182986;R-HSA-182990
R-HSA-9034015	Signaling by NTRK3 (TRKC)	0	26	2	271	0.00183473	0.812911	0.812911	2	19	0.00155674	9606	Homo sapiens			Ptk2b;Dnm1	P12931;15996	R-HSA-9036970;R-HSA-9603419
R-HSA-5655302	Signaling by FGFR1 in disease	0	57	2	242	0.0040223	0.812911	0.812911	2	35	0.00286768	9606	Homo sapiens			Ptpn11;Dnm1	15996;Q8WU20	R-HSA-5655269;R-HSA-5655326
R-HSA-438064	Post NMDA receptor activation events	1	95	3	203	0.00670383	0.81507	0.81507	8	39	0.00319541	9606	Homo sapiens	Dlg4	P78352	Ptk2b;Dctn1;Dnm1	P12931;15996;P10636-8	R-HSA-445367;R-HSA-9619542;R-HSA-9612085;R-HSA-9619515;R-HSA-9619803;R-HSA-442732;R-HSA-9618750;R-HSA-442760
R-HSA-109606	Intrinsic Pathway for Apoptosis	1	59	1	264	0.00416343	0.81507	0.81507	12	60	0.00491602	9606	Homo sapiens	Dynll1	P63167	Dynll1	Q96LC9;Q9NR28;P98170	R-HSA-9627106;R-HSA-9627107;R-HSA-114307;R-HSA-9627104;R-HSA-114261;R-HSA-9627350;R-HSA-9627078;R-HSA-139908;R-HSA-139909;R-HSA-9627369;R-HSA-139918;R-HSA-114252
R-HSA-389356	CD28 co-stimulation	0	39	2	260	0.0027521	0.81507	0.81507	3	19	0.00155674	9606	Homo sapiens			Ptk2b;Dnm1	P06241;15996	R-HSA-389348;R-HSA-389350;R-HSA-389354
R-HSA-936440	Negative regulators of DDX58/IFIH1 signaling	0	36	1	267	0.0025404	0.81507	0.81507	2	13	0.00106514	9606	Homo sapiens			Tcf4	Q13526	R-HSA-936462;R-HSA-936380
R-HSA-2559586	DNA Damage/Telomere Stress Induced Senescence	0	71	2	240	0.00501023	0.81507	0.81507	2	18	0.00147481	9606	Homo sapiens			Dgkz;Tcf4	P38936;P06400	R-HSA-4647613;R-HSA-4647594
R-HSA-400253	Circadian Clock	2	104	3	456	0.00733893	0.815954	0.815954	13	59	0.00483408	9606	Homo sapiens	Ppargc1a	ENSG00000109189;Q9UBK2	Smarca4;Trim9;Trim9	O75376;Q9Y297	R-HSA-5663252;R-HSA-1368087;R-HSA-549475;R-HSA-5663258;R-HSA-400267;R-HSA-400342;R-HSA-1368069;R-HSA-5663271;R-HSA-5663265;R-HSA-1368140;R-HSA-5663245;R-HSA-400219;R-HSA-5663273
R-HSA-9612973	Autophagy	2	122	4	457	0.00860913	0.816767	0.816767	9	80	0.00655469	9606	Homo sapiens	Tsc2;Dynll1	P63167;P49815	Tcf4;Dynll1;Dlg4;Dnm1	Q13501;P54646;Q9C0C7;15996	R-HSA-1632857;R-HSA-1632843;R-HSA-9626038;R-HSA-5205673;R-HSA-5672017;R-HSA-9613513;R-HSA-5678315;R-HSA-5678313;R-HSA-9613565
R-HSA-5250941	Negative epigenetic regulation of rRNA expression	0	89	1	220	0.00628043	0.817204	0.817204	1	12	0.000983	9606	Homo sapiens			Cbx3	O43463	R-HSA-427528
R-HSA-2644603	Signaling by NOTCH1 in Cancer	0	68	1	239	0.00479853	0.818261	0.818261	4	39	0.00319541	9606	Homo sapiens			Smarca4	P46531	R-HSA-2220978;R-HSA-2730752;R-HSA-2220988;R-HSA-2666278
R-HSA-2644606	Constitutive Signaling by NOTCH1 PEST Domain Mutants	0	68	1	239	0.00479853	0.818261	0.818261	1	21	0.00172061	9606	Homo sapiens			Smarca4	P46531	R-HSA-2220988
R-HSA-2644602	Signaling by NOTCH1 PEST Domain Mutants in Cancer	0	68	1	239	0.00479853	0.818261	0.818261	1	21	0.00172061	9606	Homo sapiens			Smarca4	P46531	R-HSA-2220988
R-HSA-2894858	Signaling by NOTCH1 HD+PEST Domain Mutants in Cancer	0	68	1	239	0.00479853	0.818261	0.818261	1	21	0.00172061	9606	Homo sapiens			Smarca4	P46531	R-HSA-2220988
R-HSA-2894862	Constitutive Signaling by NOTCH1 HD+PEST Domain Mutants	0	68	1	239	0.00479853	0.818261	0.818261	1	21	0.00172061	9606	Homo sapiens			Smarca4	P46531	R-HSA-2220988
R-HSA-8941326	RUNX2 regulates bone development	0	43	1	263	0.00303437	0.821398	0.821398	1	32	0.00262188	9606	Homo sapiens			Dgkz	P06400	R-HSA-8985460
R-HSA-1912422	Pre-NOTCH Expression and Processing	0	113	3	192	0.00797403	0.822432	0.822432	3	38	0.00311348	9606	Homo sapiens			Smarca4;Cdk6;Dlg4	P41743;Q01196;P46531	R-HSA-1912412;R-HSA-9021357;R-HSA-9604703
R-HSA-983695	Antigen activates B Cell Receptor (BCR) leading to generation of second messengers	0	103	1	203	0.00726836	0.822432	0.822432	1	25	0.00204834	9606	Homo sapiens			Dnm1	P16333	R-HSA-9606151
R-HSA-74752	Signaling by Insulin receptor	1	96	1	217	0.0067744	0.825498	0.825498	3	34	0.00278574	9606	Homo sapiens	Ptpn11	Q06124	Dnm1	15996	R-HSA-109699;R-HSA-109817;R-HSA-109807
R-HSA-3371556	Cellular response to heat stress	0	135	1	181	0.0095265	0.825498	0.825498	1	29	0.00237608	9606	Homo sapiens			Zfpm1	P49841	R-HSA-3371435
R-HSA-5668914	Diseases of metabolism	0	220	1	87	0.0155247	0.825498	0.825498	2	114	0.00934043	9606	Homo sapiens			Ptpn11	P49247	R-HSA-5660015;R-HSA-5660013
R-HSA-1433557	Signaling by SCF-KIT	1	50	3	271	0.00352833	0.826508	0.826508	13	36	0.00294961	9606	Homo sapiens	Ptpn11	Q06124	Ptpn11;Ptpn11;Dnm1	Q9UQC2;P10721;15996	R-HSA-1433428;R-HSA-1433488;R-HSA-1562641;R-HSA-205321;R-HSA-1433471;R-HSA-205231;R-HSA-205234;R-HSA-1433508;R-HSA-1433415;R-HSA-205238;R-HSA-1433423;R-HSA-1433454;R-HSA-1433514
R-HSA-2555396	Mitotic Metaphase and Anaphase	1	211	0	109	0.0148896	0.826508	0.826508	2	12	0.000983	9606	Homo sapiens	Dynll1				R-HSA-2467809;R-HSA-2467811
R-HSA-1500931	Cell-Cell communication	2	133	4	457	0.00938536	0.827047	0.827047	6	60	0.00491602	9606	Homo sapiens	Ptpn11;Ptk2b	Q06124;Q14289	Ptk2b;Tcf4;Trim9;Ptpn11	P49023;Q96AC1;P06241;P50552	R-HSA-430341;R-HSA-446322;R-HSA-391152;R-HSA-8981534;R-HSA-446364;R-HSA-391150
R-HSA-5610787	Hedgehog 'off' state	0	124	2	196	0.00875027	0.828511	0.828511	3	32	0.00262188	9606	Homo sapiens			Foxk2;Zfpm1	O75386;P49841	R-HSA-5610726;R-HSA-5610732;R-HSA-5610730
R-HSA-3214858	RMTs methylate histone arginines	1	53	1	270	0.00374003	0.830491	0.830491	4	22	0.00180254	9606	Homo sapiens	Smarca4	P51532	Speg	Q99873	R-HSA-5205867;R-HSA-5205799;R-HSA-3215448;R-HSA-5205861
R-HSA-73864	RNA Polymerase I Transcription	1	89	1	231	0.00628043	0.830491	0.830491	2	14	0.00114707	9606	Homo sapiens	Cbx3	Q13185	Tcf4	O15160;O95602	R-HSA-73865;R-HSA-74986
R-HSA-177929	Signaling by EGFR	2	59	2	522	0.00416343	0.830862	0.830862	15	48	0.00393281	9606	Homo sapiens	Ptpn11;Epn1	Q06124;Q9Y6I3	Ptpn11;Dnm1	P00533;15996;Q13480	R-HSA-8867047;R-HSA-177923;R-HSA-183072;R-HSA-177920;R-HSA-8867044;R-HSA-177926;R-HSA-8867041;R-HSA-177924;R-HSA-182986;R-HSA-182990;R-HSA-177935;R-HSA-177938;R-HSA-177942;R-HSA-177944;R-HSA-177945
R-HSA-9613829	Chaperone Mediated Autophagy	0	20	2	295	0.00141133	0.831473	0.831473	3	24	0.00196641	9606	Homo sapiens			Tcf4;Dnm1	P54646;15996	R-HSA-9626038;R-HSA-9613513;R-HSA-9613565
R-HSA-5617833	Cilium Assembly	2	208	4	421	0.0146779	0.832367	0.832367	19	50	0.00409668	9606	Homo sapiens	Dctn1;Dynll1	P63167;Q14203-2	C2cd2l;Eml2;Dctn1;Dnm1	Q3SXY8;Q96RK4;Q13099;15996	R-HSA-5624949;R-HSA-5626228;R-HSA-5623508;R-HSA-5625424;R-HSA-5626227;R-HSA-5625426;R-HSA-5624125;R-HSA-5617820;R-HSA-5624953;R-HSA-5626681;R-HSA-5617816;R-HSA-5624952;R-HSA-5638009;R-HSA-5623521;R-HSA-5625421;R-HSA-5626220;R-HSA-5626223;R-HSA-5625416;R-HSA-5626699
R-HSA-112315	Transmission across Chemical Synapses	5	352	7	897	0.0248395	0.833342	0.833342	48	157	0.0128636	9606	Homo sapiens	Dlg4;Grik5;Tspan7;Slc17a7;Cplx1	P78352;Q16478;Q9P2U7;O14810;P41732	Frmpd4;Ptk2b;Dlg4;Dctn1;Dlg4;Speg;Dnm1	Q13224;P12931;Q12959;15996;Q9NRD5;P10636-8;Q14957;Q12879	R-HSA-888589;R-HSA-380869;R-HSA-9609746;R-HSA-9610195;R-HSA-9609744;R-HSA-9619542;R-HSA-9611030;R-HSA-9610327;R-HSA-416320;R-HSA-421007;R-HSA-9619803;R-HSA-9610270;R-HSA-442760;R-HSA-374922;R-HSA-9610653;R-HSA-210444;R-HSA-438037;R-HSA-451283;R-HSA-9609738;R-HSA-9609739;R-HSA-380574;R-HSA-9609737;R-HSA-372505;R-HSA-9609742;R-HSA-9609743;R-HSA-9609740;R-HSA-416985;R-HSA-380901;R-HSA-432164;R-HSA-4…
R-HSA-191273	Cholesterol biosynthesis	0	72	2	243	0.0050808	0.833419	0.833419	3	32	0.00262188	9606	Homo sapiens			Cbx3;C2cd2l	Q15125;Q14739	R-HSA-194674;R-HSA-195690;R-HSA-6807052
R-HSA-5685942	HDR through Homologous Recombination (HRR)	0	72	1	259	0.0050808	0.833419	0.833419	1	19	0.00155674	9606	Homo sapiens			Tcf4	O75771	R-HSA-5685318
R-HSA-69202	Cyclin E associated events during G1/S transition	0	88	3	248	0.00620987	0.835343	0.835343	3	20	0.00163867	9606	Homo sapiens			Tcf4;Dgkz;Tcf4	P38936;P06400;P61024	R-HSA-188386;R-HSA-187828;R-HSA-187545
R-HSA-2122947	NOTCH1 Intracellular Domain Regulates Transcription	0	56	1	272	0.00395173	0.837245	0.837245	4	16	0.00131094	9606	Homo sapiens			Smarca4	P46531	R-HSA-1912396;R-HSA-1912388;R-HSA-1912391;R-HSA-1912385
R-HSA-5250913	Positive epigenetic regulation of rRNA expression	1	80	2	254	0.00564533	0.839125	0.839125	2	7	0.000574	9606	Homo sapiens	Cbx3	Q13185	Zfpm1;Cbx3	Q13185;P49841	R-HSA-427383;R-HSA-5250947
R-HSA-8857538	PTK6 promotes HIF1A stabilization	0	9	4	312	0.000635	0.839125	0.839125	1	6	0.000492	9606	Homo sapiens			Cbx3;Map1b;Eef1a2;Dnm1	Q5S007	R-HSA-8857565
R-HSA-5674400	Constitutive Signaling by AKT1 E17K in Cancer	1	32	1	295	0.00225813	0.839125	0.839125	2	18	0.00147481	9606	Homo sapiens	Tsc2	P49815	Dlg4	Q00987	R-HSA-2399981;R-HSA-2399982
R-HSA-8983432	Interleukin-15 signaling	0	16	3	314	0.00112907	0.841905	0.841905	2	17	0.00139287	9606	Homo sapiens			Ptpn11;Ptpn11;Dnm1	Q9UQC2;P62993	R-HSA-8983425;R-HSA-8983394
R-HSA-186763	Downstream signal transduction	1	36	2	300	0.0025404	0.843732	0.843732	3	16	0.00131094	9606	Homo sapiens	Ptpn11	Q06124	Ptk2b;Dnm1	P12931;15996	R-HSA-186834;R-HSA-186819;R-HSA-186778
R-HSA-512988	Interleukin-3, Interleukin-5 and GM-CSF signaling	1	50	4	294	0.00352833	0.844637	0.844637	6	38	0.00311348	9606	Homo sapiens	Ptpn11	Q06124	C2cd2l;Samd4b;Tsc2;Ptpn11	P32927;P26951;P63104	R-HSA-909738;R-HSA-912757;R-HSA-914036;R-HSA-914022;R-HSA-450074;R-HSA-879937
R-HSA-5339562	Uptake and actions of bacterial toxins	0	60	2	275	0.004234	0.845537	0.845537	6	65	0.00532569	9606	Homo sapiens			Cplx1;Cdk6	P08238;P63027	R-HSA-5250962;R-HSA-5336420;R-HSA-5250892;R-HSA-5228578;R-HSA-5250606;R-HSA-194796
R-HSA-1226099	Signaling by FGFR in disease	0	93	2	247	0.0065627	0.849087	0.849087	10	106	0.00868496	9606	Homo sapiens			Ptpn11;Dnm1	15996;Q8WU20	R-HSA-5655351;R-HSA-5655269;R-HSA-5655347;R-HSA-5655262;R-HSA-5655326;R-HSA-8853310;R-HSA-5655277;R-HSA-8853307;R-HSA-5655339;R-HSA-5655241
R-HSA-68886	M Phase	2	390	1	217	0.027521	0.849514	0.849514	10	66	0.00540762	9606	Homo sapiens	Dctn1;Dynll1	P63167;Q14203-2	Dgkz	P06400	R-HSA-2484822;R-HSA-375302;R-HSA-2467809;R-HSA-2467811;R-HSA-380316;R-HSA-380508;R-HSA-1638803;R-HSA-2468287;R-HSA-2172666;R-HSA-1638821
R-HSA-6811555	PI5P Regulates TP53 Acetylation	0	17	1	313	0.00119963	0.849962	0.849962	1	8	0.000655	9606	Homo sapiens			Tcf4	Q13526	R-HSA-8877692
R-HSA-112314	Neurotransmitter receptors and postsynaptic signal transmission	3	231	7	616	0.0163009	0.854495	0.854495	35	105	0.00860303	9606	Homo sapiens	Dlg4;Grik5;Tspan7	P78352;Q16478;P41732	Frmpd4;Ptk2b;Dlg4;Dctn1;Dlg4;Speg;Dnm1	Q13224;P12931;Q12959;15996;Q9NRD5;P10636-8;Q14957;Q12879	R-HSA-9609746;R-HSA-9610195;R-HSA-9609744;R-HSA-9619542;R-HSA-9611030;R-HSA-9610327;R-HSA-416320;R-HSA-421007;R-HSA-9619803;R-HSA-9610270;R-HSA-442760;R-HSA-9610653;R-HSA-438037;R-HSA-451283;R-HSA-9609738;R-HSA-9609739;R-HSA-9609737;R-HSA-9609742;R-HSA-9609743;R-HSA-9609740;R-HSA-416985;R-HSA-432164;R-HSA-432162;R-HSA-9612085;R-HSA-9619515;R-HSA-451311;R-HSA-442732;R-HSA-432172;R-HSA-9618750;R-HS…
R-HSA-1169408	ISG15 antiviral mechanism	1	83	2	260	0.00585703	0.855106	0.855106	4	16	0.00131094	9606	Homo sapiens	Eif4g3	O43432	Tcf4;Pten	P46934;Q13526;O60573	R-HSA-936462;R-HSA-1678843;R-HSA-1678842;R-HSA-1169399
R-HSA-917937	Iron uptake and transport	0	83	1	260	0.00585703	0.855106	0.855106	1	34	0.00278574	9606	Homo sapiens			Tcf4	O76003	R-HSA-5690886
R-HSA-983168	Antigen processing: Ubiquitination & Proteasome degradation	1	315	0	26	0.0222285	0.858438	0.858438	4	9	0.000737	9606	Homo sapiens	Trim9				R-HSA-983147;R-HSA-983157;R-HSA-983156;R-HSA-983140
R-HSA-8936459	RUNX1 regulates genes involved in megakaryocyte differentiation and platelet function	1	78	1	270	0.0055042	0.858438	0.858438	14	33	0.00270381	9606	Homo sapiens	Zfpm1	Q8IX07	Speg	Q99873	R-HSA-8936616;R-HSA-8937097;R-HSA-8937037;R-HSA-8936621;R-HSA-8936481;R-HSA-8936995;R-HSA-8937016;R-HSA-8937050;R-HSA-8935740;R-HSA-8936979;R-HSA-8935731;R-HSA-8935732;R-HSA-8936628;R-HSA-8934742
R-HSA-15869	Metabolism of nucleotides	0	254	1	91	0.0179239	0.858438	0.858438	1	135	0.011061	9606	Homo sapiens			Dnm1	15996	R-HSA-111524
R-HSA-4420097	VEGFA-VEGFR2 Pathway	2	125	4	511	0.00882083	0.86132	0.86132	10	77	0.00630889	9606	Homo sapiens	Elmo2;Ptk2b	Q96JJ3;Q14289	Ptk2b;Pten;Ptpn11;Dnm1	P49023;Q03135;P06241;15996	R-HSA-5218830;R-HSA-5218829;R-HSA-202144;R-HSA-5218811;R-HSA-5218824;R-HSA-5218839;R-HSA-5218838;R-HSA-5218836;R-HSA-5218851;R-HSA-5218850
R-HSA-72202	Transport of Mature Transcript to Cytoplasm	1	90	3	282	0.006351	0.861693	0.861693	7	13	0.00106514	9606	Homo sapiens	Sympk	Q92797	Hnrnpul1;Nfya;Eif4g3	Q07955;P06730;Q9UBU9	R-HSA-77587;R-HSA-158484;R-HSA-159050;R-HSA-75096;R-HSA-77594;R-HSA-158447;R-HSA-111439
R-HSA-354192	Integrin alphaIIb beta3 signaling	0	39	1	316	0.0027521	0.861693	0.861693	2	24	0.00196641	9606	Homo sapiens			Dnm1	15996	R-HSA-354173;R-HSA-939265
R-HSA-9006921	Integrin signaling	0	39	1	316	0.0027521	0.861693	0.861693	2	24	0.00196641	9606	Homo sapiens			Dnm1	15996	R-HSA-354173;R-HSA-939265
R-HSA-381119	Unfolded Protein Response (UPR)	3	154	1	700	0.0108673	0.862295	0.862295	5	94	0.00770176	9606	Homo sapiens	Dctn1;Nfya	ENSG00000204843;Q14203;P23511	Gas7	O95070	R-HSA-1791150;R-HSA-1791107;R-HSA-1791121;R-HSA-1791143;R-HSA-1791092
R-HSA-69275	G2/M Transition	2	212	3	426	0.0149601	0.862579	0.862579	25	78	0.00639082	9606	Homo sapiens	Dctn1;Dynll1	P63167;Q14203-2	Tcf4;Tcf4;Ptprd	P38936;Q08050;O14965	R-HSA-8853444;R-HSA-380294;R-HSA-4088439;R-HSA-380303;R-HSA-4088309;R-HSA-4088306;R-HSA-4088307;R-HSA-8852362;R-HSA-3000319;R-HSA-380311;R-HSA-8853405;R-HSA-2574845;R-HSA-3000310;R-HSA-4088162;R-HSA-2574840;R-HSA-380455;R-HSA-4088024;R-HSA-8853419;R-HSA-8853429;R-HSA-4088141;R-HSA-380272;R-HSA-4088134;R-HSA-4088130;R-HSA-380283;R-HSA-8853496
R-HSA-5689896	Ovarian tumor domain proteases	1	43	3	312	0.00303437	0.863293	0.863293	2	14	0.00114707	9606	Homo sapiens	Pten	P60484	Pten;Pten;Ngrn	P60484;Q5VVQ6;Q5T2D3	R-HSA-6781953;R-HSA-8873946
R-HSA-453274	Mitotic G2-G2/M phases	2	214	3	426	0.0151013	0.863827	0.863827	25	80	0.00655469	9606	Homo sapiens	Dctn1;Dynll1	P63167;Q14203-2	Tcf4;Tcf4;Ptprd	P38936;Q08050;O14965	R-HSA-8853444;R-HSA-380294;R-HSA-4088439;R-HSA-380303;R-HSA-4088309;R-HSA-4088306;R-HSA-4088307;R-HSA-8852362;R-HSA-3000319;R-HSA-380311;R-HSA-8853405;R-HSA-2574845;R-HSA-3000310;R-HSA-4088162;R-HSA-2574840;R-HSA-380455;R-HSA-4088024;R-HSA-8853419;R-HSA-8853429;R-HSA-4088141;R-HSA-380272;R-HSA-4088134;R-HSA-4088130;R-HSA-380283;R-HSA-8853496
R-HSA-163685	Integration of energy metabolism	0	144	2	210	0.0101616	0.864087	0.864087	7	62	0.00507989	9606	Homo sapiens			Cplx1;Dnm1	15996;P63027	R-HSA-825631;R-HSA-416530;R-HSA-265166;R-HSA-400092;R-HSA-381727;R-HSA-399995;R-HSA-381706
R-HSA-9614085	FOXO-mediated transcription	2	110	5	519	0.00776233	0.86568	0.86568	12	85	0.00696436	9606	Homo sapiens	Nfya;Ppargc1a	P23511;Q9UBK2	Smarca4;Dgkz;Tcf4;Pten;Ptpn11	Q03135;P38936;Q08999;P04040	R-HSA-9622738;R-HSA-9622579;R-HSA-9623168;R-HSA-9623280;R-HSA-9623281;R-HSA-6803411;R-HSA-9623192;R-HSA-9623240;R-HSA-9624985;R-HSA-9622604;R-HSA-9622572;R-HSA-9620813
R-HSA-204998	Cell death signalling via NRAGE, NRIF and NADE	1	80	2	282	0.00564533	0.867984	0.867984	2	17	0.00139287	9606	Homo sapiens	Arhgef10l	Q9HCE6	Dlg4;Dnm1	Q13501;15996	R-HSA-205008;R-HSA-205039
R-HSA-202424	Downstream TCR signaling	1	124	1	250	0.00875027	0.867984	0.867984	1	24	0.00196641	9606	Homo sapiens	Pten	P60484	Pten	P60484	R-HSA-199456
R-HSA-9006115	Signaling by NTRK2 (TRKB)	1	32	5	332	0.00225813	0.870269	0.870269	8	38	0.00311348	9606	Homo sapiens	Ptpn11	Q06124	Dlg4;Tcf4;Ptpn11;Dlg4;Dnm1	Q13224;O43559;15996;Q8WU20	R-HSA-9026891;R-HSA-9028730;R-HSA-9031981;R-HSA-9033292;R-HSA-9032798;R-HSA-9032067;R-HSA-9032402;R-HSA-9032582
R-HSA-442755	Activation of NMDA receptors and postsynaptic events	1	112	5	259	0.00790347	0.872515	0.872515	29	70	0.00573535	9606	Homo sapiens	Dlg4	P78352	Ptk2b;Dlg4;Dctn1;Dlg4;Dnm1	Q13224;P12931;15996;P10636-8;Q14957;Q12879	R-HSA-9609746;R-HSA-9610195;R-HSA-9609744;R-HSA-9619542;R-HSA-9611030;R-HSA-9610327;R-HSA-9619803;R-HSA-9610270;R-HSA-442760;R-HSA-9610653;R-HSA-438037;R-HSA-9609738;R-HSA-9609739;R-HSA-9609737;R-HSA-9609742;R-HSA-9609743;R-HSA-9609740;R-HSA-432164;R-HSA-432162;R-HSA-9612085;R-HSA-9619515;R-HSA-442732;R-HSA-432172;R-HSA-9618750;R-HSA-9610879;R-HSA-445367;R-HSA-9611368;R-HSA-9614185;R-HSA-9617326
R-HSA-76009	Platelet Aggregation (Plug Formation)	0	53	1	316	0.00374003	0.872515	0.872515	2	27	0.00221221	9606	Homo sapiens			Dnm1	15996	R-HSA-354173;R-HSA-939265
R-HSA-194138	Signaling by VEGF	2	134	4	531	0.00945593	0.874029	0.874029	10	83	0.00680049	9606	Homo sapiens	Elmo2;Ptk2b	Q96JJ3;Q14289	Ptk2b;Pten;Ptpn11;Dnm1	P49023;Q03135;P06241;15996	R-HSA-5218830;R-HSA-5218829;R-HSA-202144;R-HSA-5218811;R-HSA-5218824;R-HSA-5218839;R-HSA-5218838;R-HSA-5218836;R-HSA-5218851;R-HSA-5218850
R-HSA-216083	Integrin cell surface interactions	0	86	2	290	0.00606873	0.874722	0.874722	3	54	0.00442442	9606	Homo sapiens			Epn1;Ptpn11	P19320;P16284	R-HSA-265428;R-HSA-210304;R-HSA-198941
R-HSA-3247509	Chromatin modifying enzymes	2	256	1	438	0.0180651	0.875183	0.875183	7	84	0.00688243	9606	Homo sapiens	Ash1l;Smarca4	Q9NR48;P51532	Speg	Q99873	R-HSA-8865605;R-HSA-5205867;R-HSA-5205799;R-HSA-3215448;R-HSA-5205861;R-HSA-5638157;R-HSA-4827383
R-HSA-4839726	Chromatin organization	2	256	1	438	0.0180651	0.875183	0.875183	7	84	0.00688243	9606	Homo sapiens	Ash1l;Smarca4	Q9NR48;P51532	Speg	Q99873	R-HSA-8865605;R-HSA-5205867;R-HSA-5205799;R-HSA-3215448;R-HSA-5205861;R-HSA-5638157;R-HSA-4827383
R-HSA-8953750	Transcriptional Regulation by E2F6	1	46	3	334	0.00324607	0.876173	0.876173	10	33	0.00270381	9606	Homo sapiens	Cbx3	Q13185	Zfpm1;Cbx3;Smarca4	Q09028;Q13185;P45973	R-HSA-9007465;R-HSA-9007464;R-HSA-9007640;R-HSA-9007467;R-HSA-8953452;R-HSA-9007646;R-HSA-9007283;R-HSA-8953556;R-HSA-9007447;R-HSA-9007462
R-HSA-447043	Neurofascin interactions	0	9	2	355	0.000635	0.876892	0.876892	1	7	0.000574	9606	Homo sapiens			C2cd2l;Tcf4	O00560	R-HSA-373738
R-HSA-186797	Signaling by PDGF	1	69	2	309	0.0048691	0.876892	0.876892	3	28	0.00229414	9606	Homo sapiens	Ptpn11	Q06124	Ptk2b;Dnm1	P12931;15996	R-HSA-186834;R-HSA-186819;R-HSA-186778
R-HSA-5689880	Ub-specific processing proteases	1	206	0	172	0.0145367	0.876892	0.876892	1	40	0.00327735	9606	Homo sapiens	Pten				R-HSA-5689950
R-HSA-165159	mTOR signalling	1	48	7	342	0.0033872	0.877607	0.877607	8	28	0.00229414	9606	Homo sapiens	Tsc2	P49815	Mprip;Eif4g3;Samd4b;Dhx30;Tcf4;Tsc2;Dnm1	Q13541;P31946;15996;P06730;P62753	R-HSA-380979;R-HSA-165162;R-HSA-165195;R-HSA-380927;R-HSA-165182;R-HSA-165726;R-HSA-5672824;R-HSA-165708
R-HSA-3108214	SUMOylation of DNA damage response and repair proteins	0	81	1	300	0.0057159	0.877607	0.877607	2	24	0.00196641	9606	Homo sapiens			Tcf4	P09874	R-HSA-4551604;R-HSA-4551768
R-HSA-5663202	Diseases of signal transduction	5	489	5	930	0.0345071	0.877819	0.877819	33	289	0.0236788	9606	Homo sapiens	Mprip;Ptpn11;Tsc2;Tcf4;Pten	P60484;Q9NQB0;Q06124;Q6WCQ1;P49815	Zfpm1;Smarca4;Ptpn11;Dlg4;Dnm1	P00533;P46531;15996;Q8WU20;P49841;Q00987	R-HSA-6802927;R-HSA-5655262;R-HSA-5655326;R-HSA-2399981;R-HSA-2399982;R-HSA-4839746;R-HSA-1225951;R-HSA-2666278;R-HSA-6802935;R-HSA-6802934;R-HSA-6802933;R-HSA-6802932;R-HSA-2220978;R-HSA-2220988;R-HSA-5655241;R-HSA-5655351;R-HSA-5655347;R-HSA-5637808;R-HSA-4791278;R-HSA-2317387;R-HSA-2730752;R-HSA-1247999;R-HSA-2400009;R-HSA-5655269;R-HSA-5334052;R-HSA-1248677;R-HSA-1225957;R-HSA-5637806;R-HSA-8…
R-HSA-2871796	FCERI mediated MAPK activation	0	123	1	252	0.0086797	0.878317	0.878317	2	20	0.00163867	9606	Homo sapiens			Dnm1	15996	R-HSA-2730840;R-HSA-2424477
R-HSA-194315	Signaling by Rho GTPases	4	457	4	690	0.032249	0.878566	0.878566	11	117	0.00958624	9606	Homo sapiens	Arhgef10l;Dlg4;Arhgdia;Dynll1	P52565;P63167;Q9HCE6;P78352	Smarca4;Tcf4;Dctn1;Dnm1	P30622;Q13526;O60341;15996	R-HSA-9626816;R-HSA-194913;R-HSA-194854;R-HSA-5666160;R-HSA-5666129;R-HSA-195146;R-HSA-5625870;R-HSA-5625849;R-HSA-5672329;R-HSA-5666169;R-HSA-5671993
R-HSA-3232118	SUMOylation of transcription factors	0	20	5	360	0.00141133	0.88112	0.88112	2	11	0.000901	9606	Homo sapiens			Map1b;Hnrnpul1;Nfya;Tcf4;Tcf4	Q14526;P04637	R-HSA-4090281;R-HSA-2997706
R-HSA-1980143	Signaling by NOTCH1	0	83	1	303	0.00585703	0.88181	0.88181	7	37	0.00303154	9606	Homo sapiens			Smarca4	P46531	R-HSA-1912396;R-HSA-157632;R-HSA-157926;R-HSA-1912388;R-HSA-1912391;R-HSA-157353;R-HSA-1912385
R-HSA-6804758	Regulation of TP53 Activity through Acetylation	0	39	2	335	0.0027521	0.882497	0.882497	2	14	0.00114707	9606	Homo sapiens			Hnrnpul1;Tcf4	Q9NPI1;Q13526	R-HSA-8877692;R-HSA-3222093
R-HSA-446728	Cell junction organization	0	94	3	298	0.00663327	0.883179	0.883179	3	37	0.00303154	9606	Homo sapiens			Tcf4;Trim9;Ptpn11	P49023;Q96AC1;P50552	R-HSA-430341;R-HSA-446322;R-HSA-446364
R-HSA-168643	Nucleotide-binding domain, leucine rich repeat containing receptor (NLR) signaling pathways	0	69	1	332	0.0048691	0.884533	0.884533	1	45	0.00368701	9606	Homo sapiens			Cdk6	P08238	R-HSA-874087
R-HSA-8950505	Gene and protein expression by JAK-STAT signaling after Interleukin-12 stimulation	0	73	3	309	0.00515136	0.885203	0.885203	3	36	0.00294961	9606	Homo sapiens			Hnrnpul1;Arhgdia;Dctn1	P52597;P52907;P60953	R-HSA-8950634;R-HSA-8950637;R-HSA-8950415
R-HSA-5637812	Signaling by EGFRvIII in Cancer	0	26	2	363	0.00183473	0.886534	0.886534	3	18	0.00147481	9606	Homo sapiens			Ptpn11;Dnm1	P00533;15996	R-HSA-5637808;R-HSA-5637806;R-HSA-1247999
R-HSA-5637810	Constitutive Signaling by EGFRvIII	0	26	2	363	0.00183473	0.886534	0.886534	3	18	0.00147481	9606	Homo sapiens			Ptpn11;Dnm1	P00533;15996	R-HSA-5637808;R-HSA-5637806;R-HSA-1247999
R-HSA-9607240	FLT3 Signaling	2	295	3	401	0.0208172	0.888807	0.888807	12	61	0.00499795	9606	Homo sapiens	Dlg4;Ptpn11	Q06124;P78352	Ptk2b;Ptpn11;Dnm1	Q9UQC2;P06241;P36888;15996	R-HSA-9606784;R-HSA-9645137;R-HSA-109699;R-HSA-9606624;R-HSA-6786789;R-HSA-5672965;R-HSA-9645126;R-HSA-8854736;R-HSA-9605259;R-HSA-9607304;R-HSA-9604969;R-HSA-9645134
R-HSA-196849	Metabolism of water-soluble vitamins and cofactors	0	256	2	134	0.0180651	0.889792	0.889792	2	144	0.0117984	9606	Homo sapiens			Tcf4;Dnm1	15996;Q8NFF5	R-HSA-947535;R-HSA-196929
R-HSA-388841	Costimulation by the CD28 family	1	97	3	299	0.00684496	0.890433	0.890433	8	34	0.00278574	9606	Homo sapiens	Ptpn11	Q06124	Ptk2b;Ptpn11;Dnm1	Q15116;P06241;15996	R-HSA-389941;R-HSA-389348;R-HSA-389350;R-HSA-388829;R-HSA-388828;R-HSA-389759;R-HSA-389758;R-HSA-389354
R-HSA-416993	Trafficking of GluR2-containing AMPA receptors	1	23	1	363	0.00162303	0.89107	0.89107	3	3	0.000246	9606	Homo sapiens	Tspan7	P41732	Speg	Q9NRD5	R-HSA-421007;R-HSA-416639;R-HSA-416985
R-HSA-6804757	Regulation of TP53 Degradation	0	43	4	352	0.00303437	0.89107	0.89107	14	30	0.00245801	9606	Homo sapiens			Tcf4;Pten;Tsc2;Dlg4	Q93009;Q9UER7;O00141;Q00987	R-HSA-6804741;R-HSA-6795460;R-HSA-198599;R-HSA-6793666;R-HSA-3222072;R-HSA-3215295;R-HSA-6795667;R-HSA-6795473;R-HSA-3700992;R-HSA-6792863;R-HSA-6793661;R-HSA-6804955;R-HSA-6795290;R-HSA-3215310
R-HSA-9616222	Transcriptional regulation of granulopoiesis	0	71	2	325	0.00501023	0.89107	0.89107	2	27	0.00221221	9606	Homo sapiens			Cdk6;Tcf4	P38936;Q01196	R-HSA-9616214;R-HSA-9624668
R-HSA-2029482	Regulation of actin dynamics for phagocytic cup formation	1	158	1	247	0.0111495	0.893581	0.893581	4	24	0.00196641	9606	Homo sapiens	Elmo2	Q96JJ3	Dnm1	15996	R-HSA-2197697;R-HSA-2029467;R-HSA-2029451;R-HSA-2029445
R-HSA-909733	Interferon alpha/beta signaling	1	184	0	217	0.0129843	0.894815	0.894815	2	20	0.00163867	9606	Homo sapiens	Ptpn11				R-HSA-997309;R-HSA-909726
R-HSA-168255	Influenza Life Cycle	0	188	1	221	0.0132665	0.896034	0.896034	1	51	0.00417862	9606	Homo sapiens			Nisch	P03496	R-HSA-192841
R-HSA-5654708	Downstream signaling of activated FGFR3	1	34	3	368	0.00239927	0.896639	0.896639	10	23	0.00188447	9606	Homo sapiens	Ptpn11	Q06124	Tcf4;Ptpn11;Dnm1	O43559;15996;Q8WU20	R-HSA-5654631;R-HSA-5654647;R-HSA-5654709;R-HSA-8941628;R-HSA-5654643;R-HSA-5654641;R-HSA-5654623;R-HSA-5654413;R-HSA-5654633;R-HSA-5654409
R-HSA-1169410	Antiviral mechanism by IFN-stimulated genes	1	94	3	310	0.00663327	0.896639	0.896639	5	31	0.00253994	9606	Homo sapiens	Eif4g3	O43432	Dhx30;Tcf4;Pten	P46934;Q13526;Q9Y6K5;O60573	R-HSA-936462;R-HSA-1678843;R-HSA-1678842;R-HSA-1169399;R-HSA-8985157
R-HSA-6791312	TP53 Regulates Transcription of Cell Cycle Genes	0	65	3	350	0.00458683	0.896639	0.896639	3	42	0.00344121	9606	Homo sapiens			Speg;Tcf4;Ptprd	P38936;Q99873;O14965	R-HSA-3215152;R-HSA-6791235;R-HSA-6803411
R-HSA-5654716	Downstream signaling of activated FGFR4	1	35	3	368	0.00246983	0.89724	0.89724	10	23	0.00188447	9606	Homo sapiens	Ptpn11	Q06124	Tcf4;Ptpn11;Dnm1	O43559;15996;Q8WU20	R-HSA-5654422;R-HSA-5654663;R-HSA-5654658;R-HSA-8941613;R-HSA-5654655;R-HSA-5654669;R-HSA-5654714;R-HSA-5654426;R-HSA-5654651;R-HSA-5654667
R-HSA-1834949	Cytosolic sensors of pathogen-associated DNA	0	77	3	338	0.00543363	0.89724	0.89724	5	48	0.00393281	9606	Homo sapiens			Tcf4;Tcf4;Dnm1	15996;P35222	R-HSA-3134904;R-HSA-3244614;R-HSA-3134901;R-HSA-3134883;R-HSA-3134914
R-HSA-5673001	RAF/MAP kinase cascade	1	274	1	142	0.0193353	0.89724	0.89724	1	39	0.00319541	9606	Homo sapiens	Dlg4	P78352	Dnm1	15996	R-HSA-5672965
R-HSA-2173796	SMAD2/SMAD3:SMAD4 heterotrimer regulates transcription	0	39	2	366	0.0027521	0.897838	0.897838	2	17	0.00139287	9606	Homo sapiens			Cdk6;Nfya	P42772;P08047	R-HSA-2187303;R-HSA-2187309
R-HSA-1643713	Signaling by EGFR in Cancer	0	46	2	363	0.00324607	0.898432	0.898432	6	42	0.00344121	9606	Homo sapiens			Ptpn11;Dnm1	P00533;15996	R-HSA-1248677;R-HSA-5637808;R-HSA-1225957;R-HSA-5637806;R-HSA-1247999;R-HSA-1225951
R-HSA-375276	Peptide ligand-binding receptors	0	202	2	218	0.0142545	0.899022	0.899022	2	75	0.00614502	9606	Homo sapiens			C2cd2l;Tcf4	P49682;Q9GZQ4	R-HSA-981832;R-HSA-374248
R-HSA-397014	Muscle contraction	0	256	1	151	0.0180651	0.899022	0.899022	1	41	0.00335928	9606	Homo sapiens			Dnm1	15996	R-HSA-392152
R-HSA-5654696	Downstream signaling of activated FGFR2	1	41	3	368	0.00289323	0.900194	0.900194	10	23	0.00188447	9606	Homo sapiens	Ptpn11	Q06124	Tcf4;Ptpn11;Dnm1	O43559;15996;Q8WU20	R-HSA-5654402;R-HSA-5654608;R-HSA-5654622;R-HSA-5654607;R-HSA-5654399;R-HSA-5654620;R-HSA-8941618;R-HSA-5654618;R-HSA-5654603;R-HSA-5654697
R-HSA-5654687	Downstream signaling of activated FGFR1	1	41	3	368	0.00289323	0.900774	0.900774	10	24	0.00196641	9606	Homo sapiens	Ptpn11	Q06124	Tcf4;Ptpn11;Dnm1	O43559;15996;Q8WU20	R-HSA-5654692;R-HSA-5654596;R-HSA-5654594;R-HSA-5654571;R-HSA-5654587;R-HSA-5654584;R-HSA-5654392;R-HSA-5654600;R-HSA-8941623;R-HSA-5654569
R-HSA-1227986	Signaling by ERBB2	0	67	4	346	0.00472797	0.900774	0.900774	5	43	0.00352315	9606	Homo sapiens			Ptk2b;Tcf4;Tcf4;Dnm1	P42679;15996;Q9Y316	R-HSA-1250498;R-HSA-6785636;R-HSA-1963563;R-HSA-1250463;R-HSA-1306972
R-HSA-166016	Toll Like Receptor 4 (TLR4) Cascade	2	144	0	593	0.0101616	0.902895	0.902895	2	95	0.0077837	9606	Homo sapiens	Ptpn11;Dnm1				R-HSA-2201293;R-HSA-166271
R-HSA-1428517	The citric acid (TCA) cycle and respiratory electron transport	1	229	1	202	0.0161598	0.903063	0.903063	2	65	0.00532569	9606	Homo sapiens	Ogdh	Q02218	Dnm1	15996	R-HSA-71401;R-HSA-71775
R-HSA-451927	Interleukin-2 family signaling	1	47	3	384	0.00331663	0.9053	0.9053	4	58	0.00475215	9606	Homo sapiens	Ptk2b	Q14289	Ptpn11;Ptpn11;Dnm1	Q9UQC2;P62993	R-HSA-508451;R-HSA-508513;R-HSA-8983425;R-HSA-8983394
R-HSA-2559583	Cellular Senescence	2	198	6	545	0.0139722	0.908658	0.908658	12	89	0.00729209	9606	Homo sapiens	Nptxr;Cdk6	Q00534;O95503	Zfpm1;Tcf4;Cdk6;Dgkz;Nfya;Tcf4	Q09028;P38936;P42772;P06400;P42771;P08047;P41134	R-HSA-182594;R-HSA-3229089;R-HSA-3223200;R-HSA-3209109;R-HSA-3209096;R-HSA-3209114;R-HSA-4647613;R-HSA-4647594;R-HSA-3240957;R-HSA-3209165;R-HSA-3857348;R-HSA-3229102
R-HSA-111465	Apoptotic cleavage of cellular proteins	0	38	2	393	0.00268153	0.910147	0.910147	1	38	0.00311348	9606	Homo sapiens			Tcf4;Tcf4	P35222	R-HSA-202969
R-HSA-9009391	Extra-nuclear estrogen signaling	0	109	4	326	0.00769176	0.912222	0.912222	4	38	0.00311348	9606	Homo sapiens			Ptk2b;Speg;Cdk6;Dlg4	P24385;Q05513;P12931;Q99873	R-HSA-9632182;R-HSA-9021596;R-HSA-9623355;R-HSA-437192
R-HSA-8866910	TFAP2 (AP-2) family regulates transcription of growth factors and their receptors	0	21	3	411	0.0014819	0.914749	0.914749	4	18	0.00147481	9606	Homo sapiens			Ppargc1a;Ptpn11;Ptpn11	P00533;P10721;P03372	R-HSA-8937369;R-HSA-8874797;R-HSA-8864395;R-HSA-8864698
R-HSA-877300	Interferon gamma signaling	1	250	0	186	0.0176417	0.915245	0.915245	1	15	0.00122901	9606	Homo sapiens	Ptpn11				R-HSA-877308
R-HSA-201681	TCF dependent signaling in response to WNT	4	216	9	1044	0.0152424	0.916022	0.916022	28	71	0.00581729	9606	Homo sapiens	Smarca4;Tcf4;Pip5k1b	ENSG00000196628;Q9NQB0;O14986;P51532	Zfpm1;Tcf4;Samd4b;Smarca4;Tcf4;Dynll1;Trim9;Trim9;Tsc2	O14746;Q9Y297;P49841;P35222;P98170;P63104	R-HSA-3299569;R-HSA-3322422;R-HSA-201669;R-HSA-3769393;R-HSA-3364026;R-HSA-3322427;R-HSA-3322424;R-HSA-3322431;R-HSA-4411351;R-HSA-5368580;R-HSA-201685;R-HSA-5323526;R-HSA-3364014;R-HSA-5665608;R-HSA-4411357;R-HSA-3769383;R-HSA-3361751;R-HSA-4411367;R-HSA-3451153;R-HSA-3772434;R-HSA-3772436;R-HSA-4411372;R-HSA-5626938;R-HSA-3322434;R-HSA-201712;R-HSA-3772430;R-HSA-3364042;R-HSA-3451147
R-HSA-3899300	SUMOylation of transcription cofactors	1	44	3	401	0.00310493	0.91623	0.91623	3	27	0.00221221	9606	Homo sapiens	Ppargc1a	Q9UBK2	Cbx3;Tcf4;Cbx3	Q13263;Q9UER7	R-HSA-3903017;R-HSA-4085992;R-HSA-3782535
R-HSA-1483206	Glycerophospholipid biosynthesis	0	232	1	202	0.0163715	0.916718	0.916718	1	133	0.0108972	9606	Homo sapiens			C2cd2l	Q8N661	R-HSA-8874435
R-HSA-166520	Signaling by NTRKs	2	115	9	637	0.00811517	0.919245	0.919245	19	121	0.00991397	9606	Homo sapiens	Ptpn11;Dnm1	Q05193;Q06124	Ptk2b;Mprip;Arhgdia;Dynll1;Dlg4;Tcf4;Ptpn11;Dlg4;Dnm1	O96015;Q13224;P12931;O43559;15996;Q8WU20;P61586	R-HSA-187746;R-HSA-170979;R-HSA-5686071;R-HSA-9026891;R-HSA-9036970;R-HSA-9031981;R-HSA-177479;R-HSA-9033292;R-HSA-202692;R-HSA-9603419;R-HSA-9032067;R-HSA-9032582;R-HSA-171026;R-HSA-169904;R-HSA-9028730;R-HSA-170964;R-HSA-9032798;R-HSA-9032402;R-HSA-177501
R-HSA-168254	Influenza Infection	0	199	2	260	0.0140428	0.920522	0.920522	2	59	0.00483408	9606	Homo sapiens			Nisch;Dhx30	P19525;P03496	R-HSA-168896;R-HSA-192841
R-HSA-162599	Late Phase of HIV Life Cycle	0	163	2	299	0.0115024	0.920985	0.920985	5	77	0.00630889	9606	Homo sapiens			Rtn3;Dnm1	15996;P05919	R-HSA-3149440;R-HSA-3149432;R-HSA-3149433;R-HSA-180687;R-HSA-3149454
R-HSA-3769402	Deactivation of the beta-catenin transactivating complex	1	44	7	419	0.00310493	0.923262	0.923262	10	14	0.00114707	9606	Homo sapiens	Tcf4	Q9NQB0	Tcf4;Samd4b;Tcf4;Dynll1;Trim9;Trim9;Tsc2	Q9Y297;P35222;P98170;P63104	R-HSA-3322434;R-HSA-3361751;R-HSA-5368580;R-HSA-3772430;R-HSA-3769393;R-HSA-3364042;R-HSA-3322431;R-HSA-5665608;R-HSA-3769383;R-HSA-5626938
R-HSA-5687128	MAPK6/MAPK4 signaling	0	106	2	358	0.00748007	0.924154	0.924154	1	40	0.00327735	9606	Homo sapiens			Cdk6;Cdk6	P30281	R-HSA-5692764
R-HSA-8948751	Regulation of PTEN stability and activity	1	74	1	381	0.00522193	0.924596	0.924596	12	13	0.00106514	9606	Homo sapiens	Pten	P60484	Pten	P60484;P42685	R-HSA-6807206;R-HSA-8850997;R-HSA-8851011;R-HSA-8850961;R-HSA-8850945;R-HSA-8850992;R-HSA-8847968;R-HSA-8948832;R-HSA-8948800;R-HSA-6807134;R-HSA-8847977;R-HSA-8948775
R-HSA-446203	Asparagine N-linked glycosylation	2	421	2	344	0.0297086	0.926247	0.926247	7	144	0.0117984	9606	Homo sapiens	Dctn1;Dynll1	P63167;Q14203	Trim9;Dnm1	15996;P48730	R-HSA-6809006;R-HSA-6787533;R-HSA-203977;R-HSA-446221;R-HSA-6809003;R-HSA-5694441;R-HSA-5694409
R-HSA-69242	S Phase	0	179	4	316	0.0126314	0.92634	0.92634	5	54	0.00442442	9606	Homo sapiens			Zfpm1;Tcf4;Cdk6;Tcf4	P24385;P38936;P49841;P61024	R-HSA-75824;R-HSA-187828;R-HSA-187545;R-HSA-75820;R-HSA-75823
R-HSA-199991	Membrane Trafficking	6	665	8	1161	0.0469268	0.92816	0.92816	65	218	0.0178615	9606	Homo sapiens	Golga5;Dctn1;Tsc2;Dnm1;Dynll1;Epn1	Q05193;P63167;Q14203;Q9Y6I3;P49815;Q8TBA6	C2cd2l;Cplx1;Dynll1;Tcf4;Trim9;Dctn1;Dlg4;Dnm1	Q14677;Q9UIL1;Q9BZE9;P08034;P43034;15996;P48730;P05067;P63027	R-HSA-8868230;R-HSA-5229132;R-HSA-8868236;R-HSA-8877451;R-HSA-8847635;R-HSA-8876191;R-HSA-8854302;R-HSA-8876190;R-HSA-8876188;R-HSA-8871194;R-HSA-8871193;R-HSA-5694409;R-HSA-8876454;R-HSA-8876837;R-HSA-8877475;R-HSA-8876193;R-HSA-8877998;R-HSA-8867756;R-HSA-8877612;R-HSA-8868651;R-HSA-8867754;R-HSA-8868648;R-HSA-8875318;R-HSA-8868661;R-HSA-8868660;R-HSA-196017;R-HSA-376369;R-HSA-8868659;R-HSA-350…
R-HSA-983705	Signaling by the B Cell Receptor (BCR)	0	190	1	294	0.0134077	0.93253	0.93253	2	43	0.00352315	9606	Homo sapiens			Dnm1	15996;P16333	R-HSA-9606151;R-HSA-1168636
R-HSA-69206	G1/S Transition	0	150	4	359	0.010585	0.932924	0.932924	5	61	0.00499795	9606	Homo sapiens			Tcf4;Dgkz;Tcf4;Ptpn11	O75496;P38936;P06400;P61024	R-HSA-188386;R-HSA-69299;R-HSA-187828;R-HSA-187545;R-HSA-113503
R-HSA-6806834	Signaling by MET	1	87	3	402	0.0061393	0.933704	0.933704	11	49	0.00401475	9606	Homo sapiens	Ptpn11	Q06124	Ptk2b;Ptpn11;Dnm1	P08581;P12931;15996;Q13480	R-HSA-8875591;R-HSA-8851877;R-HSA-8851908;R-HSA-8874083;R-HSA-8851827;R-HSA-8875568;R-HSA-8851919;R-HSA-8875374;R-HSA-8851899;R-HSA-8865994;R-HSA-6800298
R-HSA-162587	HIV Life Cycle	0	177	2	320	0.0124903	0.934091	0.934091	5	115	0.00942237	9606	Homo sapiens			Rtn3;Dnm1	15996;P05919	R-HSA-3149440;R-HSA-3149432;R-HSA-3149433;R-HSA-180687;R-HSA-3149454
R-HSA-9020591	Interleukin-12 signaling	0	84	3	401	0.0059276	0.934859	0.934859	3	56	0.00458828	9606	Homo sapiens			Hnrnpul1;Arhgdia;Dctn1	P52597;P52907;P60953	R-HSA-8950634;R-HSA-8950637;R-HSA-8950415
R-HSA-168898	Toll-like Receptor Cascades	2	184	0	645	0.0129843	0.936158	0.936158	2	182	0.0149119	9606	Homo sapiens	Ptpn11;Dnm1				R-HSA-2201293;R-HSA-166271
R-HSA-187037	Signaling by NTRK1 (TRKA)	1	90	5	411	0.006351	0.936367	0.936367	9	59	0.00483408	9606	Homo sapiens	Dnm1	Q05193	Mprip;Arhgdia;Dynll1;Ptpn11;Dnm1	O96015;15996;Q8WU20;P61586	R-HSA-171026;R-HSA-187746;R-HSA-170979;R-HSA-5686071;R-HSA-169904;R-HSA-177479;R-HSA-170964;R-HSA-202692;R-HSA-177501
R-HSA-168928	DDX58/IFIH1-mediated induction of interferon-alpha/beta	0	96	2	400	0.0067744	0.936739	0.936739	3	46	0.00376895	9606	Homo sapiens			Dhx30;Tcf4	Q96C10;Q13526	R-HSA-936462;R-HSA-936380;R-HSA-168935
R-HSA-6798695	Neutrophil degranulation	1	480	0	0	0.033872	0.937841	0.937841	2	10	0.000819	9606	Homo sapiens	Dynll1				R-HSA-6798747;R-HSA-6800426
R-HSA-75153	Apoptotic execution phase	0	54	2	445	0.0038106	0.938204	0.938204	1	57	0.00467022	9606	Homo sapiens			Tcf4;Tcf4	P35222	R-HSA-202969
R-HSA-2029480	Fcgamma receptor (FCGR) dependent phagocytosis	1	193	1	315	0.0136194	0.939635	0.939635	4	42	0.00344121	9606	Homo sapiens	Elmo2	Q96JJ3	Dnm1	15996	R-HSA-2197697;R-HSA-2029467;R-HSA-2029451;R-HSA-2029445
R-HSA-1236394	Signaling by ERBB4	1	81	3	414	0.0057159	0.939988	0.939988	4	52	0.00426055	9606	Homo sapiens	Dlg4	P78352	Ptk2b;Pten;Dnm1	P46934;P12931;15996	R-HSA-9612593;R-HSA-9612219;R-HSA-1973956;R-HSA-1250383
R-HSA-8878159	Transcriptional regulation by RUNX3	1	118	4	397	0.00832686	0.941034	0.941034	23	47	0.00385088	9606	Homo sapiens	Tcf4	Q9NQB0	Ptk2b;Tcf4;Cdk6;Tcf4	P24385;Q13761;P38936;P12931	R-HSA-8878117;R-HSA-4411367;R-HSA-8952399;R-HSA-8937807;R-HSA-8937792;R-HSA-8952128;R-HSA-8865454;R-HSA-8878220;R-HSA-8952419;R-HSA-8951428;R-HSA-8878186;R-HSA-8952408;R-HSA-8952058;R-HSA-8951676;R-HSA-8878130;R-HSA-8878193;R-HSA-8952382;R-HSA-8878143;R-HSA-8951442;R-HSA-8951443;R-HSA-8952371;R-HSA-4411357;R-HSA-8937814
R-HSA-373752	Netrin-1 signaling	1	59	3	446	0.00416343	0.941034	0.941034	6	37	0.00303154	9606	Homo sapiens	Ptpn11	Q06124	Ptk2b;Arhgdia;Dnm1	P15311;P12931;15996;P16333	R-HSA-373716;R-HSA-374662;R-HSA-418850;R-HSA-418863;R-HSA-418859;R-HSA-418856
R-HSA-5683057	MAPK family signaling cascades	2	332	3	518	0.0234281	0.944807	0.944807	4	86	0.00704629	9606	Homo sapiens	Dlg4;Ptpn11	Q06124;P78352	Cdk6;Cdk6;Dnm1	P30281;15996	R-HSA-109857;R-HSA-5672965;R-HSA-109858;R-HSA-5692764
R-HSA-72163	mRNA Splicing - Major Pathway	2	185	4	707	0.0130548	0.945076	0.945076	9	9	0.000737	9606	Homo sapiens	Hnrnpul1;Sympk	Q92797;Q9BUJ2	Hnrnpul1;Nfya;Dhx30;Fam120a	P52597;O75400;Q9BUJ2;P67809;Q07955	R-HSA-72160;R-HSA-72130;R-HSA-72231;R-HSA-156661;R-HSA-72107;R-HSA-72139;R-HSA-72124;R-HSA-72143;R-HSA-72127
R-HSA-195253	Degradation of beta-catenin by the destruction complex	1	90	3	425	0.006351	0.945361	0.945361	8	22	0.00180254	9606	Homo sapiens	Tcf4	Q9NQB0	Zfpm1;Tcf4;Tcf4	Q08117;P49841;P35222	R-HSA-195251;R-HSA-4649028;R-HSA-5334050;R-HSA-8944349;R-HSA-8944352;R-HSA-4641231;R-HSA-195304;R-HSA-5229348
R-HSA-937061	TRIF(TICAM1)-mediated TLR4 signaling	1	107	0	443	0.00755063	0.945998	0.945998	1	58	0.00475215	9606	Homo sapiens	Ptpn11				R-HSA-166271
R-HSA-166166	MyD88-independent TLR4 cascade	1	107	0	443	0.00755063	0.945998	0.945998	1	60	0.00491602	9606	Homo sapiens	Ptpn11				R-HSA-166271
R-HSA-3858494	Beta-catenin independent WNT signaling	1	165	1	355	0.0116435	0.94694	0.94694	4	51	0.00417862	9606	Homo sapiens	Tcf4	Q9NQB0	Dnm1	15996	R-HSA-8944362;R-HSA-4411383;R-HSA-4411365;R-HSA-3965444
R-HSA-111885	Opioid Signalling	0	111	4	408	0.0078329	0.947559	0.947559	4	58	0.00475215	9606	Homo sapiens			Fibp;Tsc2;Pten;Dnm1	Q00535;15996;P62136	R-HSA-180038;R-HSA-167415;R-HSA-167429;R-HSA-180047
R-HSA-425366	Transport of bile salts and organic acids, metal ions and amine compounds	0	167	3	351	0.0117846	0.947559	0.947559	3	67	0.00548955	9606	Homo sapiens			C2cd2l;Cdk6;Rtn3	Q8IWU4;Q3KNW5;Q01196	R-HSA-549241;R-HSA-437136;R-HSA-433089
R-HSA-4090294	SUMOylation of intracellular receptors	0	40	2	483	0.00282267	0.948171	0.948171	4	25	0.00204834	9606	Homo sapiens			Hnrnpul1;Ppargc1a	P37231;O75928-2;P03372	R-HSA-4717461;R-HSA-4090408;R-HSA-4719423;R-HSA-4719447
R-HSA-72172	mRNA Splicing	2	196	4	710	0.0138311	0.948455	0.948455	10	14	0.00114707	9606	Homo sapiens	Hnrnpul1;Sympk	Q92797;Q9BUJ2	Hnrnpul1;Nfya;Dhx30;Fam120a	P52597;O75400;Q9BUJ2;P67809;Q07955	R-HSA-72160;R-HSA-72130;R-HSA-72231;R-HSA-156661;R-HSA-75080;R-HSA-72107;R-HSA-72139;R-HSA-72124;R-HSA-72143;R-HSA-72127
R-HSA-5654743	Signaling by FGFR4	1	50	3	477	0.00352833	0.948474	0.948474	13	41	0.00335928	9606	Homo sapiens	Ptpn11	Q06124	Tcf4;Ptpn11;Dnm1	O43559;15996;Q8WU20	R-HSA-5654422;R-HSA-8941613;R-HSA-5654655;R-HSA-5654684;R-HSA-1549564;R-HSA-5654714;R-HSA-5654426;R-HSA-5654651;R-HSA-5654663;R-HSA-5654658;R-HSA-5654734;R-HSA-5654669;R-HSA-5654667
R-HSA-373760	L1CAM interactions	2	130	4	704	0.00917366	0.948957	0.948957	5	54	0.00442442	9606	Homo sapiens	Dlg4;Dnm1	Q05193;P78352	C2cd2l;Tcf4;Ptpn11;Dnm1	P00533;O00560;15996	R-HSA-555065;R-HSA-376134;R-HSA-445069;R-HSA-445064;R-HSA-373738
R-HSA-202403	TCR signaling	1	146	2	408	0.0103027	0.949075	0.949075	2	52	0.00426055	9606	Homo sapiens	Pten	P60484	Pten;Dnm1	P60484;P16333	R-HSA-199456;R-HSA-430190
R-HSA-5654741	Signaling by FGFR3	1	52	3	478	0.00366947	0.949373	0.949373	13	43	0.00352315	9606	Homo sapiens	Ptpn11	Q06124	Tcf4;Ptpn11;Dnm1	O43559;15996;Q8WU20	R-HSA-5654679;R-HSA-5654647;R-HSA-5654709;R-HSA-5654643;R-HSA-5654641;R-HSA-5654623;R-HSA-1549564;R-HSA-5654631;R-HSA-8941628;R-HSA-5654413;R-HSA-5654730;R-HSA-5654633;R-HSA-5654409
R-HSA-8953897	Cellular responses to external stimuli	5	621	9	1082	0.0438219	0.949973	0.949973	21	269	0.0220401	9606	Homo sapiens	Nptxr;Cdk6;Dctn1;Tsc2;Dynll1	P63167;Q14203;Q00534;O95503;P49815	Zfpm1;Tcf4;Cdk6;Dgkz;Nfya;Tcf4;Dynll1;Dlg4;Dnm1	Q13501;Q09028;P38936;Q9C0C7;15996;P42772;P49841;P06400;P42771;P08047;P41134	R-HSA-182594;R-HSA-1632857;R-HSA-3209109;R-HSA-5205673;R-HSA-5672017;R-HSA-3209114;R-HSA-4647594;R-HSA-3240957;R-HSA-3229089;R-HSA-3223200;R-HSA-1632843;R-HSA-5696197;R-HSA-5618080;R-HSA-3209096;R-HSA-3371435;R-HSA-4647613;R-HSA-5678315;R-HSA-3209165;R-HSA-3857348;R-HSA-5678313;R-HSA-3229102
R-HSA-5688426	Deubiquitination	2	288	5	622	0.0203232	0.950678	0.950678	8	77	0.00630889	9606	Homo sapiens	Foxk2;Pten	Q01167;P60484	Foxk2;Pten;Tcf4;Pten;Ngrn	Q92560;P60484;Q5VVQ6;Q5T2D3;Q96FJ0	R-HSA-5690790;R-HSA-5696547;R-HSA-6781953;R-HSA-5690785;R-HSA-5689649;R-HSA-5689950;R-HSA-5689630;R-HSA-8873946
R-HSA-2262752	Cellular responses to stress	4	515	7	915	0.0363418	0.950969	0.950969	15	184	0.0150758	9606	Homo sapiens	Nptxr;Cdk6;Dctn1;Dynll1	P63167;Q14203;Q00534;O95503	Zfpm1;Tcf4;Cdk6;Dgkz;Nfya;Tcf4;Dnm1	Q09028;P38936;15996;P42772;P49841;P06400;P42771;P08047;P41134	R-HSA-182594;R-HSA-3209109;R-HSA-3209114;R-HSA-4647594;R-HSA-3240957;R-HSA-3229089;R-HSA-3223200;R-HSA-5696197;R-HSA-5618080;R-HSA-3209096;R-HSA-3371435;R-HSA-4647613;R-HSA-3209165;R-HSA-3857348;R-HSA-3229102
R-HSA-432720	Lysosome Vesicle Biogenesis	0	43	2	487	0.00303437	0.951411	0.951411	2	8	0.000655	9606	Homo sapiens			Dlg4;Dnm1	15996;P05067	R-HSA-5229132;R-HSA-432707
R-HSA-6791226	Major pathway of rRNA processing in the nucleolus and cytosol	0	189	3	368	0.0133371	0.951978	0.951978	3	7	0.000574	9606	Homo sapiens			Dhx30;Tcf4;Trim9	Q5SY16;P48730;P62753	R-HSA-6791223;R-HSA-6791221;R-HSA-6791219
R-HSA-5654736	Signaling by FGFR1	1	61	3	478	0.00430457	0.951978	0.951978	13	48	0.00393281	9606	Homo sapiens	Ptpn11	Q06124	Tcf4;Ptpn11;Dnm1	O43559;15996;Q8WU20	R-HSA-5654672;R-HSA-5654673;R-HSA-1549564;R-HSA-5654587;R-HSA-5654584;R-HSA-5654392;R-HSA-5654692;R-HSA-5654596;R-HSA-5654594;R-HSA-5654571;R-HSA-5654600;R-HSA-8941623;R-HSA-5654569
R-HSA-5693567	HDR through Homologous Recombination (HRR) or Single Strand Annealing (SSA)	0	124	1	442	0.00875027	0.952539	0.952539	1	42	0.00344121	9606	Homo sapiens			Tcf4	O75771	R-HSA-5685318
R-HSA-4551638	SUMOylation of chromatin organization proteins	0	62	3	479	0.00437513	0.953093	0.953093	3	15	0.00122901	9606	Homo sapiens			Hnrnpul1;Cbx3;Smarca4	Q12873;O75928-2;P45973	R-HSA-8956365;R-HSA-4615873;R-HSA-4615933
R-HSA-2173793	Transcriptional activity of SMAD2/SMAD3:SMAD4 heterotrimer	0	55	4	495	0.00388117	0.953641	0.953641	6	38	0.00311348	9606	Homo sapiens			Tcf4;Cdk6;Nfya;Tcf4	P09874;Q9UPN9;P42772;P08047	R-HSA-2187330;R-HSA-2187303;R-HSA-870538;R-HSA-2187325;R-HSA-870449;R-HSA-2187309
R-HSA-5693538	Homology Directed Repair	0	130	1	445	0.00917366	0.953912	0.953912	1	50	0.00409668	9606	Homo sapiens			Tcf4	O75771	R-HSA-5685318
R-HSA-2980736	Peptide hormone metabolism	1	147	3	401	0.0103733	0.95445	0.95445	3	63	0.00516182	9606	Homo sapiens	Tcf4	Q9NQB0	Tcf4;Trim9;Rtn3	Q8IWU4;Q8IYI6;Q9NV70	R-HSA-381799;R-HSA-437136;R-HSA-265177
R-HSA-6806003	Regulation of TP53 Expression and Degradation	0	46	8	500	0.00324607	0.954982	0.954982	16	35	0.00286768	9606	Homo sapiens			Map1b;Hnrnpul1;Nfya;Tcf4;Pten;Tcf4;Tsc2;Dlg4	P04637;Q93009;Q9UER7;O00141;Q00987	R-HSA-6804741;R-HSA-6795460;R-HSA-198599;R-HSA-6793666;R-HSA-3222072;R-HSA-3215295;R-HSA-6795667;R-HSA-6795473;R-HSA-3700992;R-HSA-6792863;R-HSA-6793661;R-HSA-6804188;R-HSA-6804955;R-HSA-6795290;R-HSA-6804762;R-HSA-3215310
R-HSA-450531	Regulation of mRNA stability by proteins that bind AU-rich elements	0	93	4	459	0.0065627	0.954982	0.954982	5	26	0.00213027	9606	Homo sapiens			Mprip;Samd4b;Tsc2;Eif4g3	P31946;P11940;P63104	R-HSA-450406;R-HSA-450551;R-HSA-482788;R-HSA-450620;R-HSA-450394
R-HSA-416476	G alpha (q) signalling events	1	282	2	267	0.0198998	0.955508	0.955508	5	35	0.00286768	9606	Homo sapiens	Dgkz	Q13574	Ptpn11;Dnm1	P32239;P00533;15996	R-HSA-870269;R-HSA-426240;R-HSA-2179387;R-HSA-379048;R-HSA-2179407
R-HSA-69620	Cell Cycle Checkpoints	1	279	2	320	0.0196881	0.955508	0.955508	7	56	0.00458828	9606	Homo sapiens	Dynll1	P63167	Tcf4;Dlg4	P38936;Q00987	R-HSA-6804741;R-HSA-141409;R-HSA-6803411;R-HSA-141431;R-HSA-141422;R-HSA-6804955;R-HSA-141439
R-HSA-212165	Epigenetic regulation of gene expression	1	139	2	440	0.00980876	0.956286	0.956286	3	34	0.00278574	9606	Homo sapiens	Cbx3	Q13185	Zfpm1;Cbx3	O43463;Q13185;P49841	R-HSA-427383;R-HSA-5250947;R-HSA-427528
R-HSA-3928664	Ephrin signaling	0	23	4	529	0.00162303	0.957049	0.957049	3	11	0.000901	9606	Homo sapiens			C2cd2l;Tcf4;Tcf4;Dnm1	O43639;O00560;15996	R-HSA-3928633;R-HSA-3928639;R-HSA-4093329
R-HSA-5358351	Signaling by Hedgehog	0	168	2	394	0.0118552	0.957049	0.957049	3	82	0.00671856	9606	Homo sapiens			Foxk2;Zfpm1	O75386;P49841	R-HSA-5610726;R-HSA-5610732;R-HSA-5610730
R-HSA-983231	Factors involved in megakaryocyte development and platelet production	1	194	6	374	0.0136899	0.9578	0.9578	6	43	0.00352315	9606	Homo sapiens	Zfpm1	Q8IX07	Foxk2;Cbx3;Fibp;Smarca4;Dctn1;Dnm1	Q00535;P14316;15996;P47756;P45973	R-HSA-994106;R-HSA-1013833;R-HSA-1008248;R-HSA-994038;R-HSA-996755;R-HSA-879459
R-HSA-376176	Signaling by ROBO receptors	0	235	4	347	0.0165832	0.961363	0.961363	4	60	0.00491602	9606	Homo sapiens			Ptk2b;Tcf4;Eif4g3;Dnm1	P12931;P11940;O43639;15996	R-HSA-9011241;R-HSA-428535;R-HSA-9014610;R-HSA-8985812
R-HSA-5653656	Vesicle-mediated transport	6	824	8	1187	0.0581469	0.961943	0.961943	65	251	0.0205653	9606	Homo sapiens	Golga5;Dctn1;Tsc2;Dnm1;Dynll1;Epn1	Q05193;P63167;Q14203;Q9Y6I3;P49815;Q8TBA6	C2cd2l;Cplx1;Dynll1;Tcf4;Trim9;Dctn1;Dlg4;Dnm1	Q14677;Q9UIL1;Q9BZE9;P08034;P43034;15996;P48730;P05067;P63027	R-HSA-8868230;R-HSA-5229132;R-HSA-8868236;R-HSA-8877451;R-HSA-8847635;R-HSA-8876191;R-HSA-8854302;R-HSA-8876190;R-HSA-8876188;R-HSA-8871194;R-HSA-8871193;R-HSA-5694409;R-HSA-8876454;R-HSA-8876837;R-HSA-8877475;R-HSA-8876193;R-HSA-8877998;R-HSA-8867756;R-HSA-8877612;R-HSA-8868651;R-HSA-8867754;R-HSA-8868648;R-HSA-8875318;R-HSA-8868661;R-HSA-8868660;R-HSA-196017;R-HSA-376369;R-HSA-8868659;R-HSA-350…
R-HSA-76002	Platelet activation, signaling and aggregation	2	293	2	637	0.020676	0.964059	0.964059	16	114	0.00934043	9606	Homo sapiens	Dgkz;Ptpn11	Q06124;Q13574	Dlg4;Dnm1	Q05513;15996	R-HSA-426240;R-HSA-392195;R-HSA-442273;R-HSA-428750;R-HSA-442314;R-HSA-437192;R-HSA-939265;R-HSA-428917;R-HSA-418579;R-HSA-442291;R-HSA-453200;R-HSA-5684801;R-HSA-354173;R-HSA-114552;R-HSA-5684169;R-HSA-114558
R-HSA-8868773	rRNA processing in the nucleus and cytosol	0	207	3	400	0.0146073	0.964208	0.964208	3	15	0.00122901	9606	Homo sapiens			Dhx30;Tcf4;Trim9	Q5SY16;P48730;P62753	R-HSA-6791223;R-HSA-6791221;R-HSA-6791219
R-HSA-202733	Cell surface interactions at the vascular wall	2	256	4	656	0.0180651	0.964945	0.964945	12	64	0.00524375	9606	Homo sapiens	Ptpn11;Tspan7	Q06124;P41732	Pten;Ptpn11;Speg;Dnm1	Q03135;P16284;15996;Q9NRD5;Q9BZW8	R-HSA-210290;R-HSA-202722;R-HSA-210977;R-HSA-210304;R-HSA-8858435;R-HSA-210294;R-HSA-204549;R-HSA-210277;R-HSA-210283;R-HSA-204873;R-HSA-202702;R-HSA-210285
R-HSA-5654738	Signaling by FGFR2	1	87	3	527	0.0061393	0.968372	0.968372	13	46	0.00376895	9606	Homo sapiens	Ptpn11	Q06124	Tcf4;Ptpn11;Dnm1	O43559;15996;Q8WU20	R-HSA-5654677;R-HSA-5654608;R-HSA-5654622;R-HSA-5654399;R-HSA-5654620;R-HSA-1549564;R-HSA-5654618;R-HSA-5654402;R-HSA-5654607;R-HSA-8941618;R-HSA-5654603;R-HSA-5654697;R-HSA-5654729
R-HSA-453279	Mitotic G1-G1/S phases	1	173	4	495	0.012208	0.970705	0.970705	21	98	0.0080295	9606	Homo sapiens	Cdk6	Q00534	Tcf4;Dgkz;Tcf4;Ptpn11	O75496;P38936;P28749;Q08999;P06400;P61024	R-HSA-182594;R-HSA-188386;R-HSA-8964525;R-HSA-1363314;R-HSA-8942607;R-HSA-9018017;R-HSA-69227;R-HSA-8941895;R-HSA-69299;R-HSA-8941915;R-HSA-1363328;R-HSA-187828;R-HSA-1363276;R-HSA-8942803;R-HSA-187545;R-HSA-8942836;R-HSA-1226094;R-HSA-1226095;R-HSA-1363306;R-HSA-113503;R-HSA-1363274
R-HSA-196854	Metabolism of vitamins and cofactors	0	385	2	248	0.0271682	0.971388	0.971388	3	205	0.0167964	9606	Homo sapiens			Tcf4;Dnm1	15996;Q8NFF5	R-HSA-947535;R-HSA-196929;R-HSA-1474146
R-HSA-5357905	Regulation of TNFR1 signaling	0	39	2	593	0.0027521	0.971724	0.971724	3	14	0.00114707	9606	Homo sapiens			Tcf4;Dynll1	P63244;Q13077	R-HSA-5634228;R-HSA-5626962;R-HSA-5634221
R-HSA-190236	Signaling by FGFR	1	106	3	529	0.00748007	0.972055	0.972055	49	142	0.0116346	9606	Homo sapiens	Ptpn11	Q06124	Tcf4;Ptpn11;Dnm1	O43559;15996;Q8WU20	R-HSA-5654608;R-HSA-5654622;R-HSA-5654623;R-HSA-5654620;R-HSA-5654618;R-HSA-5654596;R-HSA-5654594;R-HSA-5654734;R-HSA-5654607;R-HSA-5654730;R-HSA-5654603;R-HSA-5654600;R-HSA-5654729;R-HSA-5654647;R-HSA-5654643;R-HSA-8941613;R-HSA-5654641;R-HSA-5654655;R-HSA-5654399;R-HSA-5654651;R-HSA-5654392;R-HSA-5654631;R-HSA-8941628;R-HSA-8941618;R-HSA-5654633;R-HSA-8941623;R-HSA-5654422;R-HSA-5654679;R-HSA-5…
R-HSA-8878166	Transcriptional regulation by RUNX2	1	147	4	498	0.0103733	0.972867	0.972867	9	84	0.00688243	9606	Homo sapiens	Ppargc1a	Q9UBK2	Zfpm1;Tcf4;Dgkz;Tcf4	P61296;P35548;P38936;Q15672;P49841;P06400	R-HSA-8939929;R-HSA-9007816;R-HSA-9008456;R-HSA-9008475;R-HSA-8939900;R-HSA-9008476;R-HSA-9007759;R-HSA-8940032;R-HSA-8985460
R-HSA-198933	Immunoregulatory interactions between a Lymphoid and a non-Lymphoid cell	0	316	2	326	0.0222991	0.972867	0.972867	2	43	0.00352315	9606	Homo sapiens			Epn1;Ptpn11	P43626;P19320	R-HSA-199558;R-HSA-198941
R-HSA-449836	Other interleukin signaling	2	318	3	682	0.0224402	0.973136	0.973136	12	78	0.00639082	9606	Homo sapiens	Dlg4;Ptpn11	Q06124;P78352	Ptk2b;Ptpn11;Dnm1	Q9UQC2;P06241;P36888;15996	R-HSA-9606784;R-HSA-9645137;R-HSA-109699;R-HSA-9606624;R-HSA-6786789;R-HSA-5672965;R-HSA-9645126;R-HSA-8854736;R-HSA-9605259;R-HSA-9607304;R-HSA-9604969;R-HSA-9645134
R-HSA-195258	RHO GTPase Effectors	2	326	3	666	0.0230047	0.974331	0.974331	8	112	0.00917657	9606	Homo sapiens	Dlg4;Dynll1	P63167;P78352	Smarca4;Tcf4;Dctn1	P30622;Q13526;O60341	R-HSA-9626816;R-HSA-5666160;R-HSA-5666129;R-HSA-5625870;R-HSA-5625849;R-HSA-5672329;R-HSA-5666169;R-HSA-5671993
R-HSA-2454202	Fc epsilon receptor (FCERI) signaling	0	234	2	439	0.0165126	0.975019	0.975019	3	63	0.00516182	9606	Homo sapiens			Ptpn11;Dnm1	Q9UQC2;15996	R-HSA-2730840;R-HSA-2730848;R-HSA-2424477
R-HSA-9006934	Signaling by Receptor Tyrosine Kinases	6	541	12	1609	0.0381766	0.975386	0.975386	133	648	0.053093	9606	Homo sapiens	Dlg4;Elmo2;Ptpn11;Ptk2b;Dnm1;Epn1	Q96JJ3;Q05193;Q06124;Q9Y6I3;P78352;Q14289	Ptk2b;Mprip;Arhgdia;Tcf4;Dynll1;Dlg4;Tcf4;Pten;Ptpn11;Ptpn11;Dlg4;Dnm1	P49023;O96015;P00533;P10721;Q13224;P06241;Q8WU20;P61586;Q13480;Q9UQC2;P42679;P46934;P08581;Q03135;P12931;O43559;15996;Q9Y316	R-HSA-177923;R-HSA-177920;R-HSA-6785636;R-HSA-177926;R-HSA-177924;R-HSA-5654608;R-HSA-1562641;R-HSA-5654622;R-HSA-5654623;R-HSA-9032067;R-HSA-5654620;R-HSA-205321;R-HSA-5654618;R-HSA-177935;R-HSA-9032582;R-HSA-171026;R-HSA-177938;R-HSA-5654596;R-HSA-5654594;R-HSA-177942;R-HSA-5654607;R-HSA-177944;R-HSA-177945;R-HSA-5654603;R-HSA-5654600;R-HSA-5654647;R-HSA-183072;R-HSA-8851877;R-HSA-9036970;R-HSA…
R-HSA-913531	Interferon Signaling	2	392	3	605	0.0276621	0.975723	0.975723	8	66	0.00540762	9606	Homo sapiens	Ptpn11;Eif4g3	O43432;Q06124	Dhx30;Tcf4;Pten	P46934;Q13526;Q9Y6K5;O60573	R-HSA-936462;R-HSA-877308;R-HSA-1678843;R-HSA-997309;R-HSA-1678842;R-HSA-909726;R-HSA-1169399;R-HSA-8985157
R-HSA-5621481	C-type lectin receptors (CLRs)	0	202	1	489	0.0142545	0.976172	0.976172	1	68	0.00557149	9606	Homo sapiens			Dnm1	15996	R-HSA-5621573
R-HSA-72203	Processing of Capped Intron-Containing Pre-mRNA	2	256	5	833	0.0180651	0.977159	0.977159	21	32	0.00262188	9606	Homo sapiens	Hnrnpul1;Sympk	Q92797;Q9BUJ2	Hnrnpul1;Nfya;Eif4g3;Dhx30;Fam120a	P52597;O75400;Q9BUJ2;P67809;Q07955;P06730;Q9UBU9	R-HSA-72160;R-HSA-8849157;R-HSA-72130;R-HSA-72231;R-HSA-72103;R-HSA-159050;R-HSA-75080;R-HSA-72107;R-HSA-72139;R-HSA-158447;R-HSA-72143;R-HSA-111439;R-HSA-77587;R-HSA-72180;R-HSA-158484;R-HSA-156661;R-HSA-72185;R-HSA-75096;R-HSA-77594;R-HSA-72124;R-HSA-72127
R-HSA-72312	rRNA processing	0	245	3	443	0.0172888	0.977672	0.977672	3	21	0.00172061	9606	Homo sapiens			Dhx30;Tcf4;Trim9	Q5SY16;P48730;P62753	R-HSA-6791223;R-HSA-6791221;R-HSA-6791219
R-HSA-447115	Interleukin-12 family signaling	0	96	3	577	0.0067744	0.977934	0.977934	3	114	0.00934043	9606	Homo sapiens			Hnrnpul1;Arhgdia;Dctn1	P52597;P52907;P60953	R-HSA-8950634;R-HSA-8950637;R-HSA-8950415
R-HSA-71387	Metabolism of carbohydrates	0	457	2	218	0.032249	0.978577	0.978577	4	243	0.0199099	9606	Homo sapiens			Ptpn11;Dnm1	15996;P49247	R-HSA-70241;R-HSA-372819;R-HSA-177784;R-HSA-71306
R-HSA-1280218	Adaptive Immune System	6	998	5	1197	0.0704255	0.978577	0.978577	26	261	0.0213847	9606	Homo sapiens	Trim9;Dctn1;Ptpn11;Pten;Dnm1;Dynll1	Q05193;P63167;Q14203;Q9C026;P60484;Q06124	Ptk2b;Epn1;Pten;Ptpn11;Dnm1	P60484;P43626;Q15116;P06241;P19320;15996;P16333	R-HSA-8951498;R-HSA-199558;R-HSA-2130725;R-HSA-939265;R-HSA-9606151;R-HSA-388829;R-HSA-388828;R-HSA-2130619;R-HSA-198941;R-HSA-2213248;R-HSA-389348;R-HSA-199456;R-HSA-389350;R-HSA-983147;R-HSA-430190;R-HSA-983140;R-HSA-1168636;R-HSA-389354;R-HSA-389941;R-HSA-2130641;R-HSA-983422;R-HSA-354173;R-HSA-983157;R-HSA-389759;R-HSA-983156;R-HSA-389758
R-HSA-983169	Class I MHC mediated antigen processing & presentation	1	465	1	228	0.0328135	0.979687	0.979687	5	48	0.00393281	9606	Homo sapiens	Trim9	Q9C026	Dnm1	15996	R-HSA-983422;R-HSA-983147;R-HSA-983157;R-HSA-983156;R-HSA-983140
R-HSA-195721	Signaling by WNT	4	330	10	1307	0.023287	0.980842	0.980842	40	156	0.0127816	9606	Homo sapiens	Smarca4;Tcf4;Pip5k1b	ENSG00000196628;Q9NQB0;O14986;P51532	Zfpm1;Tcf4;Samd4b;Smarca4;Tcf4;Dynll1;Trim9;Trim9;Tsc2;Dnm1	O14746;Q9Y297;Q08117;15996;P49841;P35222;P98170;P63104	R-HSA-4649028;R-HSA-3299569;R-HSA-3322422;R-HSA-201669;R-HSA-3769393;R-HSA-4641231;R-HSA-3364026;R-HSA-3322427;R-HSA-3322424;R-HSA-3322431;R-HSA-4411351;R-HSA-8944349;R-HSA-5368580;R-HSA-201685;R-HSA-5323526;R-HSA-3364014;R-HSA-5665608;R-HSA-4411357;R-HSA-3769383;R-HSA-8944362;R-HSA-3361751;R-HSA-4411367;R-HSA-3451153;R-HSA-4411365;R-HSA-8944352;R-HSA-195304;R-HSA-5229348;R-HSA-3772434;R-HSA-3772…
R-HSA-72766	Translation	1	339	4	364	0.0239221	0.980854	0.980854	12	99	0.00811143	9606	Homo sapiens	Eef1a2	Q05639	Eif4g3;Tcf4;Eif4g3;Dnm1	Q13541;P11940;15996;P06730	R-HSA-156930;R-HSA-5419264;R-HSA-72722;R-HSA-156913;R-HSA-72631;R-HSA-72663;R-HSA-5419268;R-HSA-72619;R-HSA-156808;R-HSA-72669;R-HSA-72622;R-HSA-156909
R-HSA-199992	trans-Golgi Network Vesicle Budding	0	80	4	630	0.00564533	0.981955	0.981955	6	19	0.00155674	9606	Homo sapiens			Cplx1;Dynll1;Dlg4;Dnm1	Q14677;15996;P05067;P63027	R-HSA-5229132;R-HSA-376369;R-HSA-350769;R-HSA-432707;R-HSA-434362;R-HSA-421835
R-HSA-162909	Host Interactions of HIV factors	0	150	6	571	0.010585	0.982167	0.982167	5	54	0.00442442	9606	Homo sapiens			Ptk2b;Arhgdia;Trim9;Trim9;Rtn3;Dnm1	P63000;Q9Y297;P06241;15996;P05919	R-HSA-200952;R-HSA-180606;R-HSA-180591;R-HSA-180687;R-HSA-200908
R-HSA-170834	Signaling by TGF-beta Receptor Complex	0	85	4	642	0.00599816	0.982892	0.982892	6	82	0.00671856	9606	Homo sapiens			Tcf4;Cdk6;Nfya;Tcf4	P09874;Q9UPN9;P42772;P08047	R-HSA-2187330;R-HSA-2187303;R-HSA-870538;R-HSA-2187325;R-HSA-870449;R-HSA-2187309
R-HSA-75893	TNF signaling	0	50	2	684	0.00352833	0.984439	0.984439	6	29	0.00237608	9606	Homo sapiens			Tcf4;Dynll1	P63244;Q13077	R-HSA-5357776;R-HSA-5634228;R-HSA-5626982;R-HSA-5357780;R-HSA-5626962;R-HSA-5634221
R-HSA-5693532	DNA Double-Strand Break Repair	0	167	1	625	0.0117846	0.985422	0.985422	1	107	0.0087669	9606	Homo sapiens			Tcf4	O75771	R-HSA-5685318
R-HSA-418555	G alpha (s) signalling events	0	605	2	130	0.0426928	0.985508	0.985508	3	18	0.00147481	9606	Homo sapiens			Ptk2b;Dnm1	P12931;15996	R-HSA-379044;R-HSA-8964287;R-HSA-8964278
R-HSA-5619507	Activation of HOX genes during differentiation	0	116	1	630	0.00818573	0.985932	0.985932	5	43	0.00352315	9606	Homo sapiens			Smarca4	O75376	R-HSA-5617431;R-HSA-5617862;R-HSA-5617859;R-HSA-5617452;R-HSA-5617896
R-HSA-5617472	Activation of anterior HOX genes in hindbrain development during early embryogenesis	0	116	1	630	0.00818573	0.985932	0.985932	5	43	0.00352315	9606	Homo sapiens			Smarca4	O75376	R-HSA-5617431;R-HSA-5617862;R-HSA-5617859;R-HSA-5617452;R-HSA-5617896
R-HSA-8848021	Signaling by PTK6	1	70	6	690	0.00493967	0.986262	0.986262	9	53	0.00434248	9606	Homo sapiens	Elmo2	Q96JJ3	Cbx3;Map1b;Eef1a2;Gas7;Ptpn11;Dnm1	P49023;Q5S007;Q07666;P23246;15996	R-HSA-8849463;R-HSA-8848596;R-HSA-8848611;R-HSA-8848993;R-HSA-8848975;R-HSA-8848606;R-HSA-8857565;R-HSA-8848939;R-HSA-8848618
R-HSA-9006927	Signaling by Non-Receptor Tyrosine Kinases	1	70	6	690	0.00493967	0.986262	0.986262	9	53	0.00434248	9606	Homo sapiens	Elmo2	Q96JJ3	Cbx3;Map1b;Eef1a2;Gas7;Ptpn11;Dnm1	P49023;Q5S007;Q07666;P23246;15996	R-HSA-8849463;R-HSA-8848596;R-HSA-8848611;R-HSA-8848993;R-HSA-8848975;R-HSA-8848606;R-HSA-8857565;R-HSA-8848939;R-HSA-8848618
R-HSA-69278	Cell Cycle, Mitotic	3	570	8	950	0.040223	0.986439	0.986439	59	322	0.0263826	9606	Homo sapiens	Cdk6;Dctn1;Dynll1	P63167;Q14203-2;Q00534	Zfpm1;Tcf4;Tcf4;Cdk6;Dgkz;Tcf4;Ptpn11;Ptprd	P24385;O75496;P38936;P28749;Q08999;Q08050;O14965;P49841;P06400;P61024	R-HSA-380294;R-HSA-375302;R-HSA-8942607;R-HSA-380303;R-HSA-1638803;R-HSA-8852362;R-HSA-380311;R-HSA-1363328;R-HSA-380316;R-HSA-8853405;R-HSA-2468287;R-HSA-187545;R-HSA-380455;R-HSA-8964525;R-HSA-9018017;R-HSA-8853419;R-HSA-75820;R-HSA-75823;R-HSA-75824;R-HSA-8853429;R-HSA-69299;R-HSA-187828;R-HSA-1638821;R-HSA-182594;R-HSA-8853444;R-HSA-2467809;R-HSA-2467811;R-HSA-4088439;R-HSA-4088309;R-HSA-4088…
R-HSA-2682334	EPH-Ephrin signaling	1	101	4	691	0.00712723	0.988708	0.988708	12	56	0.00458828	9606	Homo sapiens	Dnm1	Q05193	C2cd2l;Tcf4;Tcf4;Dnm1	Q15811;Q05193;O43639;O00560;15996	R-HSA-3928651;R-HSA-3928633;R-HSA-3928632;R-HSA-3928639;R-HSA-3928654;R-HSA-4093336;R-HSA-3928642;R-HSA-3928592;R-HSA-4093329;R-HSA-3928628;R-HSA-3928644;R-HSA-3928612
R-HSA-9006936	Signaling by TGF-beta family members	0	114	4	724	0.0080446	0.990885	0.990885	6	107	0.0087669	9606	Homo sapiens			Tcf4;Cdk6;Nfya;Tcf4	P09874;Q9UPN9;P42772;P08047	R-HSA-2187330;R-HSA-2187303;R-HSA-870538;R-HSA-2187325;R-HSA-870449;R-HSA-2187309
R-HSA-73887	Death Receptor Signalling	2	157	4	1072	0.011079	0.991775	0.991775	14	90	0.00737403	9606	Homo sapiens	Arhgef10l;Arhgdia	P52565;Q9HCE6	Tcf4;Dynll1;Dlg4;Dnm1	Q13501;P63244;P41743;Q13077;15996	R-HSA-5357776;R-HSA-5634228;R-HSA-193696;R-HSA-5357780;R-HSA-193668;R-HSA-5626962;R-HSA-193646;R-HSA-205039;R-HSA-9012761;R-HSA-5626982;R-HSA-205008;R-HSA-193684;R-HSA-5634221;R-HSA-193694
R-HSA-373076	Class A/1 (Rhodopsin-like receptors)	0	452	2	400	0.0318961	0.991812	0.991812	2	150	0.01229	9606	Homo sapiens			C2cd2l;Tcf4	P49682;Q9GZQ4	R-HSA-981832;R-HSA-374248
R-HSA-1474244	Extracellular matrix organization	0	329	2	535	0.0232164	0.991861	0.991861	3	318	0.0260549	9606	Homo sapiens			Epn1;Ptpn11	P19320;P16284	R-HSA-265428;R-HSA-210304;R-HSA-198941
R-HSA-8864260	Transcriptional regulation by the AP-2 (TFAP2) family of transcription factors	0	52	4	795	0.00366947	0.992194	0.992194	5	44	0.00360508	9606	Homo sapiens			Ppargc1a;Tcf4;Ptpn11;Ptpn11	P00533;P10721;P38936;P03372	R-HSA-8937369;R-HSA-8874797;R-HSA-8864395;R-HSA-8864698;R-HSA-8865256
R-HSA-8863678	Neurodegenerative Diseases	0	30	4	851	0.002117	0.993778	0.993778	5	22	0.00180254	9606	Homo sapiens			Dlgap3;Fibp;Pten;Dlg4	Q00535;Q08379;Q06830;P05067	R-HSA-8868567;R-HSA-8870710;R-HSA-8863013;R-HSA-8868260;R-HSA-8863009
R-HSA-8862803	Deregulated CDK5 triggers multiple neurodegenerative pathways in Alzheimer's disease models	0	30	4	851	0.002117	0.993778	0.993778	5	22	0.00180254	9606	Homo sapiens			Dlgap3;Fibp;Pten;Dlg4	Q00535;Q08379;Q06830;P05067	R-HSA-8868567;R-HSA-8870710;R-HSA-8863013;R-HSA-8868260;R-HSA-8863009
R-HSA-425407	SLC-mediated transmembrane transport	1	421	3	483	0.0297086	0.994278	0.994278	4	191	0.0156493	9606	Homo sapiens	Slc17a7	Q9P2U7	C2cd2l;Cdk6;Rtn3	Q8IWU4;Q3KNW5;Q01196	R-HSA-549241;R-HSA-428052;R-HSA-437136;R-HSA-433089
R-HSA-3700989	Transcriptional Regulation by TP53	4	485	11	1467	0.0342248	0.994504	0.994504	30	259	0.0212208	9606	Homo sapiens	Tsc2;Pten	ENST00000371953;P60484;P49815;ENSG00000171862	Hnrnpul1;Map1b;Nfya;Tcf4;Pten;Speg;Tcf4;Pten;Tsc2;Dlg4;Ptprd	Q9NPI1;P60484;Q13526;P04637;P38936;Q93009;Q9UER7;O00141;Q99873;O14965;Q00987;Q92574	R-HSA-3215152;R-HSA-2318752;R-HSA-198599;R-HSA-5632732;R-HSA-3222072;R-HSA-3215295;R-HSA-198609;R-HSA-2321904;R-HSA-6793661;R-HSA-6804741;R-HSA-6795460;R-HSA-6791235;R-HSA-6793666;R-HSA-6803411;R-HSA-6795667;R-HSA-5632993;R-HSA-380979;R-HSA-6795473;R-HSA-3700992;R-HSA-6792863;R-HSA-165179;R-HSA-380927;R-HSA-8877692;R-HSA-6804188;R-HSA-6804955;R-HSA-3222093;R-HSA-6795290;R-HSA-6804762;R-HSA-563293…
R-HSA-449147	Signaling by Interleukins	7	836	10	2014	0.0589937	0.994562	0.994562	34	551	0.0451454	9606	Homo sapiens	Dlg4;Ptpn11;Ptk2b;Smarca4;Ptpn5	ENSG00000110786;P54829;Q06124;P78352;ENSG00000179295;Q14289;P51532	Hnrnpul1;Ptk2b;C2cd2l;Samd4b;Arhgdia;Tsc2;Ptpn11;Dctn1;Ptpn11;Dnm1	P52597;Q9UQC2;P52907;P06241;P60953;P32927;P36888;15996;P62993;P26951;P63104	R-HSA-8865605;R-HSA-9645137;R-HSA-109699;R-HSA-6786789;R-HSA-8950415;R-HSA-8983425;R-HSA-879937;R-HSA-8987014;R-HSA-9606784;R-HSA-5672965;R-HSA-1112708;R-HSA-9645126;R-HSA-8854736;R-HSA-9605259;R-HSA-9607304;R-HSA-450074;R-HSA-9645134;R-HSA-8950634;R-HSA-1112690;R-HSA-508451;R-HSA-8950637;R-HSA-508513;R-HSA-909738;R-HSA-914022;R-HSA-8983394;R-HSA-8987236;R-HSA-1112703;R-HSA-9606624;R-HSA-8987132;…
R-HSA-157118	Signaling by NOTCH	0	257	6	679	0.0181356	0.994642	0.994642	15	152	0.0124539	9606	Homo sapiens			Hnrnpul1;Dhx30;Smarca4;Cdk6;Fam120a;Dlg4	P41743;O00308;Q01196;P67809;P46531;Q06330	R-HSA-1912412;R-HSA-157632;R-HSA-157926;R-HSA-9021357;R-HSA-157353;R-HSA-9017797;R-HSA-9604703;R-HSA-1912396;R-HSA-9013693;R-HSA-2197588;R-HSA-9013631;R-HSA-1912388;R-HSA-9021520;R-HSA-1912391;R-HSA-1912385
R-HSA-109581	Apoptosis	1	187	3	796	0.013196	0.995247	0.995247	13	139	0.0113888	9606	Homo sapiens	Dynll1	P63167	Tcf4;Dynll1;Tcf4	Q96LC9;Q9NR28;P35222;P98170	R-HSA-114307;R-HSA-9627350;R-HSA-139908;R-HSA-139909;R-HSA-139918;R-HSA-114252;R-HSA-9627106;R-HSA-9627107;R-HSA-9627104;R-HSA-114261;R-HSA-9627078;R-HSA-202969;R-HSA-9627369
R-HSA-73857	RNA Polymerase II Transcription	16	1663	25	3504	0.117352	0.995616	0.995616	140	872	0.0714461	9606	Homo sapiens	Cbx3;Nfya;Sympk;Ppargc1a;Tsc2;Pten;Zfpm1;Nptxr;Cdk6;Ints1;Ptpn11;Smarca4;Tcf4;Med16	O95503;Q06124;P51532;Q8IX07;ENSG00000171862;ENST00000371953;P60484;Q00534;Q92797;P23511;Q13185;Q9NQB0;Q9Y2X0;P49815;Q8N201;Q9UBK2	Hnrnpul1;Cbx3;Ppargc1a;Pten;Tsc2;Ptpn11;Ptpn11;Med16;Dnm1;Map1b;Nfya;Tcf4;Dgkz;Tcf4;Dlg4;Zfpm1;Cdk6;Dlg4;Ptk2b;Tcf4;Pten;Speg;Smarca4;Nfya;Ptprd	O95402;Q13526;Q09028;Q13761;P35548;P10721;Q13224;P38936;Q13185;Q08999;P09874;P04040;O14965;Q00987;P06400;P03372;P49336;P08047;P45973;P61296;P60484;Q03135;Q01196;Q12879;Q14739;P24385;P04637;P00533;Q9BTT4;Q15672;Q93009;Q9UER7;Q99873;P42772;P49841;Q92574;P37231;Q9NPI1;P08581;P12931;Q9UPN9;O00141;15996;Q06330	R-HSA-3215152;R-HSA-8937097;R-HSA-2187303;R-HSA-9007759;R-HSA-3222072;R-HSA-9623192;R-HSA-8878220;R-HSA-9624985;R-HSA-8864395;R-HSA-8951428;R-HSA-2187309;R-HSA-8938887;R-HSA-8939929;R-HSA-8937369;R-HSA-9623168;R-HSA-77592;R-HSA-8951442;R-HSA-8951443;R-HSA-2187325;R-HSA-8936616;R-HSA-9006507;R-HSA-6791235;R-HSA-8936621;R-HSA-8865454;R-HSA-6814549;R-HSA-380979;R-HSA-3700992;R-HSA-6814559;R-HSA-1651…
R-HSA-5357801	Programmed Cell Death	1	195	3	807	0.0137605	0.995682	0.995682	13	152	0.0124539	9606	Homo sapiens	Dynll1	P63167	Tcf4;Dynll1;Tcf4	Q96LC9;Q9NR28;P35222;P98170	R-HSA-114307;R-HSA-9627350;R-HSA-139908;R-HSA-139909;R-HSA-139918;R-HSA-114252;R-HSA-9627106;R-HSA-9627107;R-HSA-9627104;R-HSA-114261;R-HSA-9627078;R-HSA-202969;R-HSA-9627369
R-HSA-71291	Metabolism of amino acids and derivatives	1	662	1	288	0.0467151	0.995759	0.995759	5	284	0.0232692	9606	Homo sapiens	Ogdh	Q02218	Dnm1	15996	R-HSA-6788611;R-HSA-70600;R-HSA-6792572;R-HSA-71037;R-HSA-70589
R-HSA-9018519	Estrogen-dependent gene expression	0	154	4	818	0.0108673	0.995933	0.995933	5	66	0.00540762	9606	Homo sapiens			Speg;Smarca4;Cdk6;Nfya	P24385;O60341;Q99873;P08047	R-HSA-9011985;R-HSA-9011984;R-HSA-9023840;R-HSA-9009378;R-HSA-9023861
R-HSA-162906	HIV Infection	0	262	6	733	0.0184885	0.995981	0.995981	9	158	0.0129455	9606	Homo sapiens			Ptk2b;Arhgdia;Trim9;Trim9;Rtn3;Dnm1	P63000;Q9Y297;P06241;15996;P05919	R-HSA-3149440;R-HSA-3149432;R-HSA-3149433;R-HSA-200952;R-HSA-180606;R-HSA-180591;R-HSA-180687;R-HSA-3149454;R-HSA-200908
R-HSA-8957322	Metabolism of steroids	1	321	3	676	0.0226519	0.996684	0.996684	34	234	0.0191725	9606	Homo sapiens	Nfya	P23511	Cbx3;C2cd2l;Nfya	Q15125;P08047;Q14739	R-HSA-1655833;R-HSA-2426148;R-HSA-1655832;R-HSA-2426151;R-HSA-2426150;R-HSA-1655837;R-HSA-2426147;R-HSA-1655839;R-HSA-2426146;R-HSA-2426157;R-HSA-2426156;R-HSA-1655824;R-HSA-1655827;R-HSA-2426158;R-HSA-1655826;R-HSA-2426153;R-HSA-2426152;R-HSA-2426155;R-HSA-2426164;R-HSA-2426161;R-HSA-2426163;R-HSA-1655823;R-HSA-2426162;R-HSA-195690;R-HSA-6807052;R-HSA-194674;R-HSA-2065966;R-HSA-1655848;R-HSA-165…
R-HSA-500792	GPCR ligand binding	0	643	2	419	0.0453744	0.99756	0.99756	2	177	0.0145023	9606	Homo sapiens			C2cd2l;Tcf4	P49682;Q9GZQ4	R-HSA-981832;R-HSA-374248
R-HSA-212436	Generic Transcription Pathway	14	1524	24	3367	0.107544	0.997986	0.997986	132	811	0.0664482	9606	Homo sapiens	Nptxr;Cdk6;Cbx3;Nfya;Ptpn11;Ppargc1a;Tsc2;Smarca4;Tcf4;Pten;Zfpm1;Med16	O95503;Q06124;P51532;Q8IX07;ENSG00000171862;ENST00000371953;P60484;Q00534;P23511;Q13185;Q9NQB0;Q9Y2X0;P49815;Q9UBK2	Zfpm1;Hnrnpul1;Cbx3;Ppargc1a;Cdk6;Dlg4;Pten;Tsc2;Ptpn11;Ptpn11;Med16;Map1b;Nfya;Ptk2b;Tcf4;Pten;Speg;Smarca4;Tcf4;Dgkz;Nfya;Tcf4;Dlg4;Ptprd	O95402;Q13526;Q09028;Q13761;P35548;P10721;Q13224;P38936;Q13185;Q08999;P09874;P04040;O14965;Q00987;P06400;P03372;P49336;P08047;P45973;P61296;P60484;Q03135;Q01196;Q12879;Q14739;P24385;P04637;P00533;Q9BTT4;Q15672;Q93009;Q9UER7;Q99873;P42772;P49841;Q92574;P37231;Q9NPI1;P08581;P12931;Q9UPN9;O00141;Q06330	R-HSA-3215152;R-HSA-8937097;R-HSA-2187303;R-HSA-9007759;R-HSA-3222072;R-HSA-9623192;R-HSA-8878220;R-HSA-9624985;R-HSA-8864395;R-HSA-8951428;R-HSA-2187309;R-HSA-8938887;R-HSA-8939929;R-HSA-8937369;R-HSA-9623168;R-HSA-8951442;R-HSA-8951443;R-HSA-2187325;R-HSA-8936616;R-HSA-9006507;R-HSA-6791235;R-HSA-8936621;R-HSA-8865454;R-HSA-380979;R-HSA-3700992;R-HSA-165179;R-HSA-9007283;R-HSA-870449;R-HSA-8936…
R-HSA-418594	G alpha (i) signalling events	0	567	5	518	0.0400113	0.998129	0.998129	10	162	0.0132732	9606	Homo sapiens			Ptk2b;Fibp;Tsc2;Pten;Dnm1	Q00535;P12931;15996;P62136	R-HSA-8964329;R-HSA-180038;R-HSA-74885;R-HSA-420883;R-HSA-167415;R-HSA-167429;R-HSA-2485180;R-HSA-380073;R-HSA-180047;R-HSA-8964311
R-HSA-74160	Gene expression (Transcription)	16	1821	25	3684	0.128502	0.998384	0.998384	145	983	0.0805408	9606	Homo sapiens	Cbx3;Nfya;Sympk;Ppargc1a;Tsc2;Pten;Zfpm1;Nptxr;Cdk6;Ints1;Ptpn11;Smarca4;Tcf4;Med16	O95503;Q06124;P51532;Q8IX07;ENSG00000171862;ENST00000371953;P60484;Q00534;Q92797;P23511;Q13185;Q9NQB0;Q9Y2X0;P49815;Q8N201;Q9UBK2	Hnrnpul1;Cbx3;Ppargc1a;Pten;Tsc2;Ptpn11;Ptpn11;Med16;Dnm1;Map1b;Nfya;Tcf4;Dgkz;Tcf4;Dlg4;Zfpm1;Cdk6;Dlg4;Ptk2b;Tcf4;Pten;Speg;Smarca4;Nfya;Ptprd	O95402;O43463;O95602;Q13526;Q09028;Q13761;P35548;P10721;Q13224;P38936;Q13185;Q08999;P09874;P04040;O14965;Q00987;P06400;P03372;P49336;P08047;P45973;P61296;P60484;Q03135;Q01196;Q12879;Q14739;P24385;O15160;P04637;P00533;Q9BTT4;Q15672;Q93009;Q9UER7;Q99873;P42772;P49841;Q92574;P37231;Q9NPI1;P08581;P12931;Q9UPN9;O00141;15996;Q06330	R-HSA-3215152;R-HSA-8937097;R-HSA-2187303;R-HSA-9007759;R-HSA-3222072;R-HSA-9623192;R-HSA-8878220;R-HSA-9624985;R-HSA-8864395;R-HSA-8951428;R-HSA-2187309;R-HSA-427528;R-HSA-8938887;R-HSA-8939929;R-HSA-8937369;R-HSA-9623168;R-HSA-77592;R-HSA-8951442;R-HSA-8951443;R-HSA-2187325;R-HSA-8936616;R-HSA-9006507;R-HSA-6791235;R-HSA-8936621;R-HSA-8865454;R-HSA-6814549;R-HSA-380979;R-HSA-3700992;R-HSA-68145…
R-HSA-5633007	Regulation of TP53 Activity	0	178	8	1001	0.0125609	0.998797	0.998797	18	98	0.0080295	9606	Homo sapiens			Hnrnpul1;Map1b;Nfya;Tcf4;Pten;Tcf4;Tsc2;Dlg4	Q9NPI1;Q13526;P04637;Q93009;Q9UER7;O00141;Q00987	R-HSA-6804741;R-HSA-6795460;R-HSA-198599;R-HSA-6793666;R-HSA-3222072;R-HSA-3215295;R-HSA-6795667;R-HSA-6795473;R-HSA-3700992;R-HSA-6792863;R-HSA-6793661;R-HSA-8877692;R-HSA-6804188;R-HSA-6804955;R-HSA-3222093;R-HSA-6795290;R-HSA-6804762;R-HSA-3215310
R-HSA-109582	Hemostasis	4	820	11	1501	0.0578647	0.999074	0.999074	39	327	0.0267923	9606	Homo sapiens	Dgkz;Ptpn11;Tspan7;Zfpm1	Q06124;Q13574;Q8IX07;P41732	Foxk2;Ptk2b;Cbx3;Fibp;Smarca4;Pten;Ptpn11;Dctn1;Speg;Dlg4;Dnm1	Q00535;Q05513;P14316;Q03135;P06241;P16284;15996;Q9NRD5;P47756;Q9BZW8;P45973	R-HSA-210304;R-HSA-8858435;R-HSA-426240;R-HSA-1013833;R-HSA-204549;R-HSA-392195;R-HSA-428750;R-HSA-432143;R-HSA-204873;R-HSA-442314;R-HSA-202702;R-HSA-437192;R-HSA-939265;R-HSA-418579;R-HSA-453200;R-HSA-5684801;R-HSA-996755;R-HSA-392152;R-HSA-5684169;R-HSA-432295;R-HSA-202722;R-HSA-210977;R-HSA-392870;R-HSA-210277;R-HSA-442273;R-HSA-210283;R-HSA-435244;R-HSA-879459;R-HSA-210285;R-HSA-210290;R-HSA…
R-HSA-73894	DNA Repair	0	367	3	955	0.025898	0.999164	0.999164	3	326	0.0267104	9606	Homo sapiens			Smarca4;Tcf4;Tcf4	O15360;O75771;Q9UI95	R-HSA-5685318;R-HSA-6785126;R-HSA-110322
R-HSA-1640170	Cell Cycle	3	682	10	1491	0.0481265	0.999182	0.999182	67	410	0.0335928	9606	Homo sapiens	Cdk6;Dctn1;Dynll1	P63167;Q14203-2;Q00534	Zfpm1;Tcf4;Smarca4;Tcf4;Cdk6;Dgkz;Tcf4;Ptpn11;Dlg4;Ptprd	P24385;O14746;O75496;P38936;P28749;Q08999;Q08050;O14965;P49841;Q00987;P06400;P61024	R-HSA-380294;R-HSA-375302;R-HSA-8942607;R-HSA-164616;R-HSA-380303;R-HSA-1638803;R-HSA-8852362;R-HSA-380311;R-HSA-1363328;R-HSA-380316;R-HSA-8853405;R-HSA-2468287;R-HSA-187545;R-HSA-380455;R-HSA-8964525;R-HSA-9018017;R-HSA-8853419;R-HSA-75820;R-HSA-75823;R-HSA-75824;R-HSA-8853429;R-HSA-69299;R-HSA-6803411;R-HSA-187828;R-HSA-1638821;R-HSA-6804955;R-HSA-182594;R-HSA-8853444;R-HSA-2467809;R-HSA-24678…
R-HSA-422475	Axon guidance	3	583	9	1469	0.0411404	0.9992	0.9992	35	297	0.0243343	9606	Homo sapiens	Dlg4;Ptpn11;Dnm1	Q05193;Q06124;P78352	Zfpm1;Ptk2b;C2cd2l;Arhgdia;Tcf4;Tcf4;Ptpn11;Eif4g3;Dnm1	Q15811;Q05193;P00533;P06241;Q8WU20;P49841;P15311;P12931;P11940;O43639;O00560;15996;P16333	R-HSA-8855237;R-HSA-3928633;R-HSA-376134;R-HSA-3928632;R-HSA-374662;R-HSA-3928639;R-HSA-399938;R-HSA-399951;R-HSA-416588;R-HSA-8855564;R-HSA-445069;R-HSA-445064;R-HSA-3928628;R-HSA-373716;R-HSA-8855508;R-HSA-9014610;R-HSA-8985812;R-HSA-3928612;R-HSA-9011241;R-HSA-418850;R-HSA-4093336;R-HSA-418863;R-HSA-3928592;R-HSA-418859;R-HSA-418856;R-HSA-4093329;R-HSA-373738;R-HSA-3928651;R-HSA-555065;R-HSA-4…
R-HSA-8939211	ESR-mediated signaling	0	255	6	1009	0.0179945	0.999228	0.999228	9	110	0.0090127	9606	Homo sapiens			Ptk2b;Speg;Smarca4;Cdk6;Nfya;Dlg4	P24385;Q05513;O60341;P12931;Q99873;P08047	R-HSA-9632182;R-HSA-9021596;R-HSA-9011985;R-HSA-9623355;R-HSA-9011984;R-HSA-9023840;R-HSA-9009378;R-HSA-9023861;R-HSA-437192
R-HSA-1280215	Cytokine Signaling in Immune system	8	1245	13	2455	0.0878555	0.999425	0.999425	44	699	0.0572716	9606	Homo sapiens	Dlg4;Ptpn11;Ptk2b;Smarca4;Eif4g3;Ptpn5	ENSG00000110786;O43432;P54829;Q06124;P78352;ENSG00000179295;Q14289;P51532	Hnrnpul1;Samd4b;Tsc2;Pten;Ptpn11;Ptpn11;Dnm1;Ptk2b;C2cd2l;Arhgdia;Dhx30;Tcf4;Dctn1	P52597;Q13526;P06241;P60953;P32927;P62993;P26951;P63104;Q9UQC2;P46934;P52907;Q9Y6K5;O60573;P36888;15996	R-HSA-936462;R-HSA-8865605;R-HSA-9645137;R-HSA-109699;R-HSA-6786789;R-HSA-8950415;R-HSA-8983425;R-HSA-8985157;R-HSA-879937;R-HSA-1369114;R-HSA-1369115;R-HSA-8987014;R-HSA-9606784;R-HSA-5672965;R-HSA-909726;R-HSA-1112708;R-HSA-9645126;R-HSA-8854736;R-HSA-9605259;R-HSA-9607304;R-HSA-450074;R-HSA-9645134;R-HSA-8950634;R-HSA-1678843;R-HSA-1112690;R-HSA-1678842;R-HSA-508451;R-HSA-8950637;R-HSA-1169399…
R-HSA-556833	Metabolism of lipids	6	1444	7	1523	0.101898	0.999456	0.999456	56	942	0.0771815	9606	Homo sapiens	Nfya;Pikfyve;Ppargc1a;Pten;Pip5k1b;Med16	P60484;P23511;Q9Y2I7;O14986;Q9Y2X0;Q9UBK2	Cbx3;C2cd2l;Ppargc1a;Nfya;Pten;Ptpn11;Rtn3	P60484;Q15125;Q03135;Q9NTJ5;Q8N661;P11474;P08047;Q14739	R-HSA-1655833;R-HSA-2426148;R-HSA-1655832;R-HSA-2426151;R-HSA-2426150;R-HSA-1655837;R-HSA-2426147;R-HSA-1655839;R-HSA-2426146;R-HSA-2426157;R-HSA-1675921;R-HSA-2426156;R-HSA-1655824;R-HSA-1655827;R-HSA-1655826;R-HSA-2426158;R-HSA-2426153;R-HSA-560517;R-HSA-2426152;R-HSA-2426155;R-HSA-2426164;R-HSA-1676168;R-HSA-2426161;R-HSA-2426163;R-HSA-1655823;R-HSA-2426162;R-HSA-1676174;R-HSA-1675910;R-HSA-19…
R-HSA-9006931	Signaling by Nuclear Receptors	0	317	6	1015	0.0223696	0.999481	0.999481	9	131	0.0107333	9606	Homo sapiens			Ptk2b;Speg;Smarca4;Cdk6;Nfya;Dlg4	P24385;Q05513;O60341;P12931;Q99873;P08047	R-HSA-9632182;R-HSA-9021596;R-HSA-9011985;R-HSA-9623355;R-HSA-9011984;R-HSA-9023840;R-HSA-9009378;R-HSA-9023861;R-HSA-437192
R-HSA-597592	Post-translational protein modification	9	1594	17	2533	0.112483	0.999728	0.999728	35	524	0.0429332	9606	Homo sapiens	Eef1a2;Ttll7;Dctn1;Foxk2;Tmem132a;Ppargc1a;Sparcl1;Pten;Dynll1	P63167;Q14203;Q01167;P60484;Q6ZT98;P68104;Q14515;Q24JP5;Q9UBK2	Hnrnpul1;Cbx3;Ppargc1a;Trim9;Pten;Dnm1;Map1b;Foxk2;Nfya;Tcf4;Pten;Smarca4;Tcf4;Cbx3;Dlg4;Ngrn;Ptprd	Q14526;P04637;Q5VVQ6;Q12873;O75928-2;Q5T2D3;P09874;Q13263;Q9UER7;O14965;Q00987;P48730;P03372;P45973;P37231;Q92560;P60484;Q96FJ0;15996	R-HSA-8956365;R-HSA-4615873;R-HSA-5689950;R-HSA-5689630;R-HSA-6809006;R-HSA-203977;R-HSA-446221;R-HSA-6809003;R-HSA-8931974;R-HSA-3903017;R-HSA-4717461;R-HSA-4090408;R-HSA-4085992;R-HSA-4090281;R-HSA-4551768;R-HSA-8873946;R-HSA-3000434;R-HSA-4719447;R-HSA-5694409;R-HSA-5228523;R-HSA-6781953;R-HSA-2997706;R-HSA-5689649;R-HSA-8952289;R-HSA-8865774;R-HSA-6787533;R-HSA-4655404;R-HSA-5690790;R-HSA-455…
R-HSA-5663205	Infectious disease	0	540	11	1114	0.038106	0.999905	0.999905	20	329	0.0269562	9606	Homo sapiens			Nisch;Ptk2b;Cplx1;Arhgdia;Dhx30;Cdk6;Trim9;Trim9;Rtn3;Ptpn11;Dnm1	P63000;P19525;P08238;P08581;Q9Y297;P06241;P12931;15996;P03496;P05919;P63027	R-HSA-5250962;R-HSA-168896;R-HSA-3149432;R-HSA-3149433;R-HSA-192841;R-HSA-112333;R-HSA-8875371;R-HSA-5228578;R-HSA-180591;R-HSA-180687;R-HSA-194796;R-HSA-200908;R-HSA-3149440;R-HSA-8876948;R-HSA-5336420;R-HSA-200952;R-HSA-5250892;R-HSA-180606;R-HSA-5250606;R-HSA-3149454
R-HSA-3108232	SUMO E3 ligases SUMOylate target proteins	1	183	11	1533	0.0129137	0.999938	0.999938	17	130	0.0106514	9606	Homo sapiens	Ppargc1a	Q9UBK2	Map1b;Hnrnpul1;Nfya;Tcf4;Cbx3;Ppargc1a;Smarca4;Tcf4;Cbx3;Dlg4;Ptprd	P37231;Q14526;P04637;Q12873;O75928-2;P09874;Q13263;Q9UER7;O14965;Q00987;P03372;P45973	R-HSA-5228523;R-HSA-8956365;R-HSA-2997706;R-HSA-4615873;R-HSA-4655404;R-HSA-4551604;R-HSA-3903017;R-HSA-4717461;R-HSA-4090408;R-HSA-4085992;R-HSA-4090281;R-HSA-4719423;R-HSA-4615933;R-HSA-4551768;R-HSA-3782535;R-HSA-3000434;R-HSA-4719447
R-HSA-2990846	SUMOylation	1	192	11	1591	0.0135488	0.999958	0.999958	17	139	0.0113888	9606	Homo sapiens	Ppargc1a	Q9UBK2	Map1b;Hnrnpul1;Nfya;Tcf4;Cbx3;Ppargc1a;Smarca4;Tcf4;Cbx3;Dlg4;Ptprd	P37231;Q14526;P04637;Q12873;O75928-2;P09874;Q13263;Q9UER7;O14965;Q00987;P03372;P45973	R-HSA-5228523;R-HSA-8956365;R-HSA-2997706;R-HSA-4615873;R-HSA-4655404;R-HSA-4551604;R-HSA-3903017;R-HSA-4717461;R-HSA-4090408;R-HSA-4085992;R-HSA-4090281;R-HSA-4719423;R-HSA-4615933;R-HSA-4551768;R-HSA-3782535;R-HSA-3000434;R-HSA-4719447
R-HSA-388396	GPCR downstream signalling	2	1358	9	808	0.0958295	0.99996	0.99996	25	255	0.0208931	9606	Homo sapiens	Dgkz;Arhgef10l	Q9HCE6;Q13574	Ptk2b;Mprip;Fibp;Arhgdia;Tcf4;Tsc2;Pten;Ptpn11;Dnm1	P32239;Q00535;P00533;P12931;P60953;Q92888;15996;P62136;P61586	R-HSA-180038;R-HSA-74885;R-HSA-426240;R-HSA-749453;R-HSA-202692;R-HSA-167429;R-HSA-180047;R-HSA-8964634;R-HSA-420883;R-HSA-419166;R-HSA-2485180;R-HSA-2179387;R-HSA-8964311;R-HSA-8964329;R-HSA-379044;R-HSA-380073;R-HSA-379048;R-HSA-2179407;R-HSA-870269;R-HSA-114544;R-HSA-114548;R-HSA-167415;R-HSA-8964287;R-HSA-8964278;R-HSA-751029
R-HSA-168249	Innate Immune System	4	1324	6	1762	0.0934302	0.999968	0.999968	22	685	0.0561245	9606	Homo sapiens	Elmo2;Ptpn11;Dnm1;Dynll1	Q96JJ3;Q05193;P63167;Q06124	Tcf4;Dhx30;Cdk6;Tcf4;Ptpn11;Dnm1	Q9UQC2;Q96C10;Q13526;P08238;15996;P35222	R-HSA-936462;R-HSA-2197697;R-HSA-2029467;R-HSA-168935;R-HSA-2730848;R-HSA-874087;R-HSA-3134883;R-HSA-2201293;R-HSA-6800426;R-HSA-3134914;R-HSA-5621573;R-HSA-2730840;R-HSA-936380;R-HSA-2029451;R-HSA-3134904;R-HSA-3244614;R-HSA-2424476;R-HSA-2424477;R-HSA-3134901;R-HSA-2029445;R-HSA-6798747;R-HSA-166271
R-HSA-8953854	Metabolism of RNA	2	782	12	1628	0.0551831	0.99997	0.99997	39	187	0.0153216	9606	Homo sapiens	Hnrnpul1;Sympk	Q92797;Q9BUJ2	Hnrnpul1;Mprip;Nfya;Eif4g3;Samd4b;Dhx30;Fam120a;Tcf4;Tsc2;Trim9;Eif4g3;Dnm1	P52597;P31946;O75400;Q9BUJ2;Q07955;P06730;Q5SY16;P48730;Q9UBU9;P62753;P63104;P11940;P67809;15996	R-HSA-8849157;R-HSA-72130;R-HSA-429955;R-HSA-6782434;R-HSA-159050;R-HSA-75080;R-HSA-72139;R-HSA-72143;R-HSA-111439;R-HSA-6791223;R-HSA-77587;R-HSA-6791221;R-HSA-6791219;R-HSA-77589;R-HSA-77591;R-HSA-158484;R-HSA-77590;R-HSA-77593;R-HSA-927830;R-HSA-77081;R-HSA-75096;R-HSA-77592;R-HSA-77594;R-HSA-450394;R-HSA-450406;R-HSA-72160;R-HSA-482788;R-HSA-72231;R-HSA-72103;R-HSA-72107;R-HSA-158447;R-HSA-42…
R-HSA-168256	Immune System	14	2803	16	3476	0.197798	0.999983	0.999983	91	1586	0.129947	9606	Homo sapiens	Trim9;Dctn1;Dlg4;Elmo2;Ptpn11;Ptk2b;Smarca4;Pten;Eif4g3;Dynll1;Ptpn5;Dnm1	Q05193;Q14203;Q9C026;ENSG00000110786;O43432;Q06124;P51532;Q96JJ3;P63167;P60484;P54829;P78352;ENSG00000179295;Q14289	Hnrnpul1;Samd4b;Epn1;Cdk6;Tsc2;Pten;Ptpn11;Ptpn11;Dnm1;Ptk2b;Tcf4;C2cd2l;Dhx30;Arhgdia;Tcf4;Dctn1	P52597;Q96C10;Q13526;P08238;Q15116;P06241;P60953;P32927;P62993;P26951;P63104;Q9UQC2;P46934;P60484;P52907;P43626;Q9Y6K5;O60573;P19320;P36888;15996;P35222;P16333	R-HSA-936462;R-HSA-109699;R-HSA-6786789;R-HSA-2029467;R-HSA-199558;R-HSA-2130725;R-HSA-8950415;R-HSA-8983425;R-HSA-3134883;R-HSA-1369114;R-HSA-1369115;R-HSA-8987014;R-HSA-939265;R-HSA-5621573;R-HSA-9606784;R-HSA-909726;R-HSA-1112708;R-HSA-9606151;R-HSA-2029451;R-HSA-3134904;R-HSA-9605259;R-HSA-3134901;R-HSA-9607304;R-HSA-2130619;R-HSA-2029445;R-HSA-450074;R-HSA-198941;R-HSA-2213248;R-HSA-199456;R…
R-HSA-382551	Transport of small molecules	1	967	5	942	0.068238	0.999984	0.999984	6	437	0.035805	9606	Homo sapiens	Slc17a7	Q9P2U7	C2cd2l;Cdk6;Tcf4;Rtn3;Dnm1	Q8IWU4;O76003;Q3KNW5;Q01196;15996	R-HSA-5690886;R-HSA-549241;R-HSA-428052;R-HSA-432195;R-HSA-437136;R-HSA-433089
R-HSA-1266738	Developmental Biology	6	1206	13	2698	0.0851034	0.999986	0.999986	64	511	0.0418681	9606	Homo sapiens	Dlg4;Ptpn11;Ppargc1a;Tcf4;Med16;Dnm1	Q05193;Q06124;P78352;Q9Y2X0;Q9UBK2;P15884	Zfpm1;Cdk6;Ppargc1a;Cdk6;Ptpn11;Dnm1;Ptk2b;C2cd2l;Tcf4;Arhgdia;Smarca4;Tcf4;Eif4g3	Q15811;Q05193;P00533;P38936;P06241;Q9Y4Z2;Q13562;Q8WU20;P49841;P15311;P37231;P30281;O75376;P12931;P11940;Q01196;O43639;O00560;15996;P16333	R-HSA-3928633;R-HSA-3928632;R-HSA-374662;R-HSA-3928639;R-HSA-1183003;R-HSA-8855564;R-HSA-445069;R-HSA-560517;R-HSA-445064;R-HSA-3928628;R-HSA-211346;R-HSA-5617862;R-HSA-5617859;R-HSA-210836;R-HSA-3928612;R-HSA-9011241;R-HSA-418850;R-HSA-4093336;R-HSA-418863;R-HSA-3928592;R-HSA-418859;R-HSA-418856;R-HSA-4093329;R-HSA-555065;R-HSA-5682794;R-HSA-5617896;R-HSA-391867;R-HSA-1183058;R-HSA-5617431;R-HSA…
R-HSA-392499	Metabolism of proteins	13	2355	22	3612	0.166184	0.999988	0.999988	61	890	0.0729209	9606	Homo sapiens	Eef1a2;Ttll7;Dctn1;Nfya;Foxk2;Tmem132a;Ppargc1a;Sparcl1;Tcf4;Pten;Dynll1	Q14203;Q6ZT98;Q14515;Q24JP5;ENSG00000204843;P63167;Q01167;Q05639;P60484;P68104;P23511;Q9NQB0;Q9UBK2	Hnrnpul1;Eif4g3;Cbx3;Ppargc1a;Pten;Trim9;Gas7;Dnm1;Foxk2;Map1b;Nfya;Tcf4;Pten;Smarca4;Tcf4;Tcf4;Cbx3;Rtn3;Eif4g3;Dlg4;Ptprd;Ngrn	Q13541;Q12873;P09874;Q13263;O14965;Q00987;P03372;P45973;Q92560;P60484;Q8IYI6;Q9NV70;Q96FJ0;Q14526;Q8IWU4;P04637;Q5VVQ6;O75928-2;Q5T2D3;Q9UER7;P06730;P48730;P05067;P37231;O95070;P11940;15996	R-HSA-156930;R-HSA-4615873;R-HSA-5689950;R-HSA-1791121;R-HSA-156808;R-HSA-446221;R-HSA-8931974;R-HSA-3903017;R-HSA-72722;R-HSA-4090408;R-HSA-437136;R-HSA-4090281;R-HSA-1791107;R-HSA-5692495;R-HSA-4551768;R-HSA-4719447;R-HSA-5694409;R-HSA-9010091;R-HSA-5228523;R-HSA-72619;R-HSA-6787533;R-HSA-72622;R-HSA-1791150;R-HSA-72631;R-HSA-9010096;R-HSA-4615933;R-HSA-1791143;R-HSA-3782535;R-HSA-5694441;R-HSA…
R-HSA-372790	Signaling by GPCR	2	1475	10	1162	0.104086	0.999997	0.999997	27	432	0.0353953	9606	Homo sapiens	Dgkz;Arhgef10l	Q9HCE6;Q13574	Ptk2b;Mprip;Fibp;C2cd2l;Arhgdia;Tcf4;Tsc2;Pten;Ptpn11;Dnm1	P49682;P32239;Q9GZQ4;Q00535;P00533;P12931;P60953;Q92888;15996;P62136;P61586	R-HSA-180038;R-HSA-74885;R-HSA-981832;R-HSA-426240;R-HSA-749453;R-HSA-202692;R-HSA-167429;R-HSA-180047;R-HSA-8964634;R-HSA-420883;R-HSA-419166;R-HSA-2485180;R-HSA-2179387;R-HSA-8964311;R-HSA-8964329;R-HSA-379044;R-HSA-380073;R-HSA-374248;R-HSA-379048;R-HSA-2179407;R-HSA-870269;R-HSA-114544;R-HSA-114548;R-HSA-167415;R-HSA-8964287;R-HSA-8964278;R-HSA-751029
R-HSA-1643685	Disease	6	1555	17	2691	0.109731	0.999998	0.999998	61	959	0.0785744	9606	Homo sapiens	Cdk6;Mprip;Ptpn11;Tsc2;Tcf4;Pten	P60484;Q00534;Q9NQB0;Q06124;Q6WCQ1;P49815	Zfpm1;Cplx1;Cdk6;Trim9;Trim9;Pten;Ptpn11;Dnm1;Dlgap3;Nisch;Ptk2b;Fibp;Smarca4;Arhgdia;Dhx30;Rtn3;Dlg4	P08238;Q08379;P00533;Q9Y297;P06241;P46531;Q8WU20;P49841;P49247;Q00987;P03496;P05067;P63027;P63000;Q00535;P19525;P08581;P12931;Q06830;15996;P05919	R-HSA-6802927;R-HSA-5655262;R-HSA-4839746;R-HSA-2666278;R-HSA-6802935;R-HSA-6802934;R-HSA-6802933;R-HSA-6802932;R-HSA-2220978;R-HSA-8876948;R-HSA-5250892;R-HSA-2220988;R-HSA-5655241;R-HSA-8863013;R-HSA-8868260;R-HSA-8863009;R-HSA-4791278;R-HSA-2730752;R-HSA-2400009;R-HSA-3149440;R-HSA-8870710;R-HSA-5655269;R-HSA-5336420;R-HSA-1248677;R-HSA-5660015;R-HSA-8853310;R-HSA-5660013;R-HSA-5655277;R-HSA-8…
R-HSA-162582	Signal Transduction	19	3212	39	5222	0.22666	1	1	333	2230	0.182712	9606	Homo sapiens	Tsc2;Ptk2b;Pten;Arhgdia;Dnm1;Epn1;Dgkz;Arhgef10l;Nptxr;Dlg4;Elmo2;Ptpn11;Smarca4;Tcf4;Pip5k1b;Dynll1	Q05193;P52565;O95503;Q9HCE6;Q06124;Q9Y6I3;P51532;ENSG00000171862;Q96JJ3;ENST00000371953;ENSG00000196628;P63167;P60484;Q9NQB0;P78352;Q14289;O14986;P49815;Q13574	Hnrnpul1;Eif4g3;Mprip;Cbx3;Cdk6;Samd4b;Trim9;Trim9;Pten;Tsc2;Ptpn11;Ptpn11;Dnm1;Map1b;Fibp;C2cd2l;Fam120a;Tcf4;Tcf4;Gas7;Eef1a2;Dlg4;Zfpm1;Cdk6;Dlg4;Foxk2;Ptk2b;Tcf4;Pten;Speg;Smarca4;Dhx30;Arhgdia;Tcf4;Nfya;Map1b;Dynll1;Dctn1;Dlg4	Q13501;Q13541;Q13224;Q9Y297;Q07666;Q08117;P06241;P09874;Q13188;Q92888;Q00987;Q9UQC2;P60484;O14746;Q05513;Q03135;Q01196;P67809;P30622;P49023;P24385;O00308;Q93009;Q13077;P06730;P61586;P62753;P63244;P42679;Q00535;P41743;P12931;O43559;Q9UPN9;15996;P32239;Q13526;O96015;P31946;P10721;P23246;Q13043;Q8WU20;Q13480;P42685;P08047;O60341;P35222;Q9Y316;P49682;Q9GZQ4;Q5S007;P00533;P46531;P60953;Q99873;P62136;P…	R-HSA-4649028;R-HSA-6785636;R-HSA-3322422;R-HSA-2187303;R-HSA-5654608;R-HSA-1562641;R-HSA-5626962;R-HSA-167429;R-HSA-3769393;R-HSA-5654622;R-HSA-3322427;R-HSA-5654623;R-HSA-3322424;R-HSA-5654620;R-HSA-205321;R-HSA-2187309;R-HSA-5654618;R-HSA-3322431;R-HSA-171026;R-HSA-5654596;R-HSA-5654594;R-HSA-9021596;R-HSA-420883;R-HSA-5654607;R-HSA-2187325;R-HSA-5654603;R-HSA-3769383;R-HSA-5654600;R-HSA-56546…
R-HSA-1430728	Metabolism	7	3639	10	2191	0.256792	1	1	81	2218	0.181729	9606	Homo sapiens	Nfya;Pikfyve;Ppargc1a;Ogdh;Pten;Pip5k1b;Med16	Q02218;P60484;P23511;Q9Y2I7;O14986;Q9Y2X0;Q9UBK2	Cbx3;C2cd2l;Cplx1;Ppargc1a;Nfya;Tcf4;Pten;Ptpn11;Rtn3;Dnm1	P60484;Q15125;Q03135;Q9NTJ5;Q8N661;15996;Q8NFF5;P11474;P49247;P08047;Q14739;P63027	R-HSA-1655833;R-HSA-2426148;R-HSA-1655832;R-HSA-2426151;R-HSA-2426150;R-HSA-1655837;R-HSA-2426147;R-HSA-1655839;R-HSA-2426146;R-HSA-2426157;R-HSA-1675921;R-HSA-2426156;R-HSA-1655824;R-HSA-1655827;R-HSA-1655826;R-HSA-2426158;R-HSA-71306;R-HSA-2426153;R-HSA-560517;R-HSA-2426152;R-HSA-2426155;R-HSA-381706;R-HSA-2426164;R-HSA-1676168;R-HSA-825631;R-HSA-2426161;R-HSA-416530;R-HSA-2426163;R-HSA-1655823…
